# Supplementary material for: ﻿Four new species of Beltraniella (Amphisphaeriales, Beltraniaceae) revealed by morphology and phylogenetic analyses from China
Source: MycoKeys. 2025 Apr 9;116:125–44. doi: 10.3897/mycokeys.116.140506 (PMC12004072; doi:10.3897/mycokeys.116.140506)
Supplement: XML Treatment for Beltraniella dujiangyanensis [file mycokeys.116.140506-treatment1.xml]

<!DOCTYPE tp:taxon-treatment
  PUBLIC "-//TaxonX//DTD Taxonomic Treatment Publishing DTD v0 20100105//EN" "tax-treatment-NSO.dtd">
<tp:taxon-treatment xmlns:tp="http://www.plazi.org/taxpub"><tp:treatment-meta><kwd-group><label>Taxon classification</label><kwd>
                <named-content content-type="kingdom">Fungi</named-content>
              </kwd><kwd>
                <named-content content-type="order">Amphisphaeriales</named-content>
              </kwd><kwd>
                <named-content content-type="family">Beltraniaceae</named-content>
              </kwd></kwd-group><mixed-citation publication-type="journal"><person-group><name><surname>Liu</surname><given-names>Wen-Wen</given-names></name><name><surname>Yin</surname><given-names>Chang-Zhun</given-names></name><name><surname>Zhang</surname><given-names>Zhao-Xue</given-names></name><name><surname>Wang</surname><given-names>Xing-Sheng</given-names></name><name><surname>Meng</surname><given-names>Zhe</given-names></name><name><surname>Zhang</surname><given-names>Xiu-Guo</given-names></name><name><surname>Wang</surname><given-names>Shi</given-names></name></person-group><article-title>﻿Four new species of <italic><tp:taxon-name><tp:taxon-name-part taxon-name-part-type="genus" reg="Beltraniella">Beltraniella</tp:taxon-name-part></tp:taxon-name></italic> (<tp:taxon-name><tp:taxon-name-part taxon-name-part-type="order">Amphisphaeriales</tp:taxon-name-part></tp:taxon-name>, <tp:taxon-name><tp:taxon-name-part taxon-name-part-type="family">Beltraniaceae</tp:taxon-name-part></tp:taxon-name>) revealed by morphology and phylogenetic analyses from China</article-title><source>MycoKeys</source><day>09</day><month>04</month><year>2025</year><volume>116</volume><fpage>125</fpage><lpage>144</lpage><pub-id pub-id-type="doi">10.3897/mycokeys.116.140506</pub-id></mixed-citation></tp:treatment-meta><tp:nomenclature><label>﻿</label><tp:taxon-name>
              <object-id xmlns:xlink="http://www.w3.org/1999/xlink" content-type="arpha" xlink:type="simple">51C52E17-FCFA-582D-AA9B-72D391338673</object-id>
              <tp:taxon-name-part taxon-name-part-type="genus" reg="Beltraniella">Beltraniella</tp:taxon-name-part>
              <tp:taxon-name-part taxon-name-part-type="species" reg="dujiangyanensis">dujiangyanensis</tp:taxon-name-part>
              <object-id xmlns:xlink="http://www.w3.org/1999/xlink" content-type="mycobank" xlink:type="simple">MB853427</object-id>
            </tp:taxon-name><tp:taxon-authority>W.W. Liu, C.Z. Yin, Z.X. Zhang &amp; X.G. Zhang</tp:taxon-authority><tp:taxon-status xmlns:xlink="http://www.w3.org/1999/xlink" xlink:type="simple">sp. nov.</tp:taxon-status><xref ref-type="fig" rid="F2">Fig. 2</xref></tp:nomenclature><tp:treatment-sec sec-type="Holotype" id="SECID0EHSAG"><title>Holotype.</title><p>China • Sichuan Province, Dujiangyan City, <named-content xmlns:xlink="http://www.w3.org/1999/xlink" content-type="dwc:verbatimCoordinates" xlink:type="simple"><named-content content-type="geo-json" specific-use="{&#34;type&#34;:&#34;Point&#34;,&#34;coordinates&#34;:[103.586944,30.964722]}" id="NCID0EQSAG" xlink:type="simple">30°57'53"N, 103°35'13"E</named-content></named-content>, on decaying leaves, 24 June 2023, W.W. Liu, holotype <named-content xmlns:xlink="http://www.w3.org/1999/xlink" content-type="dwc:institutional_code" xlink:title="Herbarium Mycologicum Academiae Sinicae at the Institute of Microbiology, Chinese Academy of Sciences" xlink:href="http://grbio.org/institution/chinese-academy-sciences" xlink:type="simple">HMAS</named-content> 352921, ex-type living culture SAUCC427003.</p><fig id="F2" position="float" orientation="portrait"><object-id xmlns:xlink="http://www.w3.org/1999/xlink" content-type="doi" xlink:type="simple">10.3897/mycokeys.116.140506.figure2</object-id><object-id xmlns:xlink="http://www.w3.org/1999/xlink" content-type="arpha" xlink:type="simple">C92740EC-5551-5687-9879-268A3DBBF5EC</object-id><label>Figure 2.</label><caption><p><italic><tp:taxon-name><tp:taxon-name-part taxon-name-part-type="genus" reg="Beltraniella">Beltraniella</tp:taxon-name-part><tp:taxon-name-part taxon-name-part-type="species" reg="dujiangyanensis">dujiangyanensis</tp:taxon-name-part></tp:taxon-name></italic> (holotype: <named-content xmlns:xlink="http://www.w3.org/1999/xlink" content-type="dwc:institutional_code" xlink:title="Herbarium Mycologicum Academiae Sinicae at the Institute of Microbiology, Chinese Academy of Sciences" xlink:href="http://grbio.org/institution/chinese-academy-sciences" xlink:type="simple">HMAS</named-content> 352921) <bold>a, b</bold> colony front and back after 7 days culture on PDA <bold>c</bold> setae <bold>d</bold> long conidiophores <bold>e</bold> short conidiophores <bold>f</bold> separating cells and conidia. Scale bars: 10 μm (<bold>c–f</bold>).</p></caption><graphic xmlns:xlink="http://www.w3.org/1999/xlink" xlink:href="mycokeys-116-125-g002.jpg" position="float" orientation="portrait" xlink:type="simple" id="oo_1304094.jpg"><uri content-type="original_file" xlink:type="simple">https://binary.pensoft.net/fig/1304094</uri></graphic></fig></tp:treatment-sec><tp:treatment-sec sec-type="etymology" id="SECID0EBUAG"><title>Etymology.</title><p>The epithet “<italic><tp:taxon-name><tp:taxon-name-part taxon-name-part-type="genus" reg="Beltraniella"/><tp:taxon-name-part taxon-name-part-type="species" reg="dujiangyanensis">dujiangyanensis</tp:taxon-name-part></tp:taxon-name></italic>” denotes the geographical origin of the strains, namely, Dujiangyan City.</p></tp:treatment-sec><tp:treatment-sec sec-type="description" id="SECID0ERUAG"><title>Description.</title><p>Parasitic on decaying leaves. Asexual morph: Setae unbranched, straight or flexuous, single, dark brown, subulate, thick-walled, tapering to a pointed apex, 9–10septate, verrucose, dark brown, swollen, arising from a radially lobed basal cell, 83.9–150.2 × 3.0–5.4 µm. Conidiophores hyaline, presenting two distinct forms: long and short. Long conidiophores arise from lobed basal cells, macronematous, erect, straight or slightly curved, either simple or rarely branched, septate, verrucose, dark-brown, apical part lighter, arising from basal cells of setae or from separate cells, 113.1–259.9 × 3.1–5.8 μm. Short conidiophores hyaline, septate, smooth edges, simple or branched, 13.1–31.9 × 3.2–5.7 µm. Conidiogenous cells polyblastic, integrated, determinate, cylindrical, smooth, terminal, geniculate, denticulate, hyaline to subhyaline, 5.5–10.9 × 2.9–4.7 µm. Separating cells ellipsoid to subglobose, smooth, subhyaline, single, denticle at each end, 9.7–12.3 × 3.1–5.3 µm. Conidia originate directly from the conidiogenous cells in the long conidiophores and from the separating cells in the short ones. Conidia arise directly from conidiogenous cells or from separating cells, simple, teardrop-shaped, sometimes verrucose, narrow-tipped, terminal, hyaline, smooth, straight, rostrate to pointed at proximal end, truncate at distal end, 16.5–21.1 × 4.2–8.5 µm. Sexual morph: Inconclusive.</p></tp:treatment-sec><tp:treatment-sec sec-type="description" id="SECID0EWUAG"><title>Culture characteristics.</title><p>On PDA medium, after seven days of dark incubation in a 25 °C incubator, colonies reached 68 mm in diameter with a growth rate of 9.2–10.2 mm/day. Colonies on PDA medium were concentric, flatter, white, moderately dense, granular surface, sparse aerial mycelia, with mycelium in the middle portion aggregated into a circle and mycelium on the edges dispersed to form a fluffy shape; reverse, pale yellow to white, fluffy edges.</p></tp:treatment-sec><tp:treatment-sec sec-type="material" id="SECID0E2UAG"><title>Additional material studied.</title><p>China • Sichuan Province, Dujiangyan City, <named-content xmlns:xlink="http://www.w3.org/1999/xlink" content-type="dwc:verbatimCoordinates" xlink:type="simple"><named-content content-type="geo-json" specific-use="{&#34;type&#34;:&#34;Point&#34;,&#34;coordinates&#34;:[103.586944,30.964722]}" id="NCID0EEVAG" xlink:type="simple">30°57'53"N, 103°35'13"E</named-content></named-content>, on decaying leaves, 24 June 2023, W.W. Liu, <named-content xmlns:xlink="http://www.w3.org/1999/xlink" content-type="dwc:institutional_code" xlink:title="Herbarium of the Department of Plant Pathology at Shandong Agricultural University" xlink:href="http://grbio.org/institution/shandong-agricultural-university" xlink:type="simple">HSAUP</named-content> 427004, living culture SAUCC427004.</p></tp:treatment-sec><tp:treatment-sec sec-type="notes" id="SECID0ENVAG"><title>Notes.</title><p>Based on the phylogenetic tree constructed using <abbrev xmlns:xlink="http://www.w3.org/1999/xlink" xlink:title="internal transcribed spacer" id="ABBRID0ETVAG" xlink:type="simple">ITS</abbrev> and <abbrev xmlns:xlink="http://www.w3.org/1999/xlink" xlink:title="large subunit of ribosomal RNA" id="ABBRID0EXVAG" xlink:type="simple">LSU</abbrev> sequence data, <italic><tp:taxon-name><tp:taxon-name-part taxon-name-part-type="genus" reg="Beltraniella">Beltraniella</tp:taxon-name-part><tp:taxon-name-part taxon-name-part-type="species" reg="dujiangyanensis">dujiangyanensis</tp:taxon-name-part></tp:taxon-name></italic> was identified as the closest relative to <italic><tp:taxon-name><tp:taxon-name-part taxon-name-part-type="genus" reg="Beltraniella">B.</tp:taxon-name-part><tp:taxon-name-part taxon-name-part-type="species" reg="xinglongensis">xinglongensis</tp:taxon-name-part></tp:taxon-name></italic> sp. nov., with 90% <abbrev xmlns:xlink="http://www.w3.org/1999/xlink" xlink:title="maximum likelihood bootstrap analyses" id="ABBRID0ERWAG" xlink:type="simple">MLBS</abbrev> and 0.99 <abbrev xmlns:xlink="http://www.w3.org/1999/xlink" xlink:title="Bayesian posterior probabilities" id="ABBRID0EVWAG" xlink:type="simple">BPP</abbrev> support values (Fig. <xref ref-type="fig" rid="F1">1</xref>). Additionally, there is a disparity of 16/502 bp between their <abbrev xmlns:xlink="http://www.w3.org/1999/xlink" xlink:title="internal transcribed spacer" id="ABBRID0E4WAG" xlink:type="simple">ITS</abbrev> sequences. Morphologically, <italic><tp:taxon-name><tp:taxon-name-part taxon-name-part-type="genus" reg="Beltraniella">B.</tp:taxon-name-part><tp:taxon-name-part taxon-name-part-type="species" reg="dujiangyanensis">dujiangyanensis</tp:taxon-name-part></tp:taxon-name></italic> differed from <italic><tp:taxon-name><tp:taxon-name-part taxon-name-part-type="genus" reg="Beltraniella">B.</tp:taxon-name-part><tp:taxon-name-part taxon-name-part-type="species" reg="xinglongensis">xinglongensis</tp:taxon-name-part></tp:taxon-name></italic> in having shorter long conidiophores (<italic><tp:taxon-name><tp:taxon-name-part taxon-name-part-type="genus" reg="Beltraniella">B.</tp:taxon-name-part><tp:taxon-name-part taxon-name-part-type="species" reg="dujiangyanensis">dujiangyanensis</tp:taxon-name-part></tp:taxon-name></italic>: 113.1–259.9 × 3.1–5.8 μm vs. <italic><tp:taxon-name><tp:taxon-name-part taxon-name-part-type="genus" reg="Beltraniella">B.</tp:taxon-name-part><tp:taxon-name-part taxon-name-part-type="species" reg="xinglongensis">xinglongensis</tp:taxon-name-part></tp:taxon-name></italic>: 232.5–298.6 × 2.4–4.9 μm) and fewer septa (<italic><tp:taxon-name><tp:taxon-name-part taxon-name-part-type="genus" reg="Beltraniella">B.</tp:taxon-name-part><tp:taxon-name-part taxon-name-part-type="species" reg="dujiangyanensis">dujiangyanensis</tp:taxon-name-part></tp:taxon-name></italic>: 9–10 septa vs. <italic><tp:taxon-name><tp:taxon-name-part taxon-name-part-type="genus" reg="Beltraniella">B.</tp:taxon-name-part><tp:taxon-name-part taxon-name-part-type="species" reg="xinglongensis">xinglongensis</tp:taxon-name-part></tp:taxon-name></italic>: 13–15 septa), shorter in short conidiophores (<italic><tp:taxon-name><tp:taxon-name-part taxon-name-part-type="genus" reg="Beltraniella">B.</tp:taxon-name-part><tp:taxon-name-part taxon-name-part-type="species" reg="dujiangyanensis">dujiangyanensis</tp:taxon-name-part></tp:taxon-name></italic>: 13.1–31.9 × 3.2–5.7 μm vs. <italic><tp:taxon-name><tp:taxon-name-part taxon-name-part-type="genus" reg="Beltraniella">B.</tp:taxon-name-part><tp:taxon-name-part taxon-name-part-type="species" reg="xinglongensis">xinglongensis</tp:taxon-name-part></tp:taxon-name></italic>: 21.2–47.8 × 3.2–6.4 μm), shorter separating cells (<italic><tp:taxon-name><tp:taxon-name-part taxon-name-part-type="genus" reg="Beltraniella">B.</tp:taxon-name-part><tp:taxon-name-part taxon-name-part-type="species" reg="dujiangyanensis">dujiangyanensis</tp:taxon-name-part></tp:taxon-name></italic>: 9.7–12.3 × 3.1–5.3 μm vs. <italic><tp:taxon-name><tp:taxon-name-part taxon-name-part-type="genus" reg="Beltraniella">B.</tp:taxon-name-part><tp:taxon-name-part taxon-name-part-type="species" reg="xinglongensis">xinglongensis</tp:taxon-name-part></tp:taxon-name></italic>: 13.6–17.6 × 2.3–5.4 μm) and shorter conidia (<italic><tp:taxon-name><tp:taxon-name-part taxon-name-part-type="genus" reg="Beltraniella">B.</tp:taxon-name-part><tp:taxon-name-part taxon-name-part-type="species" reg="dujiangyanensis">dujiangyanensis</tp:taxon-name-part></tp:taxon-name></italic>: 16.5–21.1 × 4.2–8.5 μm vs. <italic><tp:taxon-name><tp:taxon-name-part taxon-name-part-type="genus" reg="Beltraniella">B.</tp:taxon-name-part><tp:taxon-name-part taxon-name-part-type="species" reg="xinglongensis">xinglongensis</tp:taxon-name-part></tp:taxon-name></italic>: 21.9–28.7 × 5.0–9.5 μm). As a result, <italic><tp:taxon-name><tp:taxon-name-part taxon-name-part-type="genus" reg="Beltraniella">B.</tp:taxon-name-part><tp:taxon-name-part taxon-name-part-type="species" reg="dujiangyanensis">dujiangyanensis</tp:taxon-name-part></tp:taxon-name></italic> was identified as a new species of <italic><tp:taxon-name><tp:taxon-name-part taxon-name-part-type="genus" reg="Beltraniella">Beltraniella</tp:taxon-name-part></tp:taxon-name></italic> by phylogenetic analysis and morphological comparison.</p></tp:treatment-sec><tp:treatment-sec><!--Section generated to contain objects referenced in tp:taxon-treatment.--><fig id="F1" position="float" orientation="portrait"><object-id xmlns:xlink="http://www.w3.org/1999/xlink" content-type="doi" xlink:type="simple">10.3897/mycokeys.116.140506.figure1</object-id><object-id xmlns:xlink="http://www.w3.org/1999/xlink" content-type="arpha" xlink:type="simple">7209AD9A-B154-568C-9A7F-814391C9ABBE</object-id><label>Figure 1.</label><caption><p>Phylogenetic tree of <italic><tp:taxon-name><tp:taxon-name-part taxon-name-part-type="genus" reg="Beltraniella">Beltraniella</tp:taxon-name-part></tp:taxon-name></italic> based on combined <abbrev xmlns:xlink="http://www.w3.org/1999/xlink" xlink:title="internal transcribed spacer" id="ABBRID0EKPAG" xlink:type="simple">ITS</abbrev> and <abbrev xmlns:xlink="http://www.w3.org/1999/xlink" xlink:title="large subunit of ribosomal RNA" id="ABBRID0EOPAG" xlink:type="simple">LSU</abbrev> sequences. Bootstrap support values exceeding 70% (<abbrev xmlns:xlink="http://www.w3.org/1999/xlink" xlink:title="maximum likelihood" id="ABBRID0ESPAG" xlink:type="simple">ML</abbrev>) and 0.90 (<abbrev xmlns:xlink="http://www.w3.org/1999/xlink" xlink:title="Bayesian inference" id="ABBRID0EWPAG" xlink:type="simple">BI</abbrev>) are indicated by <abbrev xmlns:xlink="http://www.w3.org/1999/xlink" xlink:title="maximum likelihood bootstrap analyses" id="ABBRID0E1PAG" xlink:type="simple">MLBS</abbrev>/<abbrev xmlns:xlink="http://www.w3.org/1999/xlink" xlink:title="Bayesian posterior probabilities" id="ABBRID0E5PAG" xlink:type="simple">BPP</abbrev>, and new species are highlighted in red. Branches separated by gray and yellow indicate different species of <italic><tp:taxon-name><tp:taxon-name-part taxon-name-part-type="genus" reg="Beltraniella">Beltraniella</tp:taxon-name-part></tp:taxon-name></italic> and <italic><tp:taxon-name><tp:taxon-name-part taxon-name-part-type="genus" reg="Beltrania">Beltrania</tp:taxon-name-part></tp:taxon-name></italic>. The lines in the lower right-hand corner represent changes of 0.01 nucleotides per site.</p></caption><graphic xmlns:xlink="http://www.w3.org/1999/xlink" xlink:href="mycokeys-116-125-g001.jpg" position="float" orientation="portrait" xlink:type="simple" id="oo_1304093.jpg"><uri content-type="original_file" xlink:type="simple">https://binary.pensoft.net/fig/1304093</uri></graphic></fig></tp:treatment-sec></tp:taxon-treatment>
