# Supplementary material for: ﻿Four new species of Beltraniella (Amphisphaeriales, Beltraniaceae) revealed by morphology and phylogenetic analyses from China
Source: MycoKeys. 2025 Apr 9;116:125–44. doi: 10.3897/mycokeys.116.140506 (PMC12004072; doi:10.3897/mycokeys.116.140506)
Supplement: XML Treatment for Beltraniella jianfengensis [file mycokeys.116.140506-treatment2.xml]

<!DOCTYPE tp:taxon-treatment
  PUBLIC "-//TaxonX//DTD Taxonomic Treatment Publishing DTD v0 20100105//EN" "tax-treatment-NSO.dtd">
<tp:taxon-treatment xmlns:tp="http://www.plazi.org/taxpub"><tp:treatment-meta><kwd-group><label>Taxon classification</label><kwd>
                <named-content content-type="kingdom">Fungi</named-content>
              </kwd><kwd>
                <named-content content-type="order">Amphisphaeriales</named-content>
              </kwd><kwd>
                <named-content content-type="family">Beltraniaceae</named-content>
              </kwd></kwd-group><mixed-citation publication-type="journal"><person-group><name><surname>Liu</surname><given-names>Wen-Wen</given-names></name><name><surname>Yin</surname><given-names>Chang-Zhun</given-names></name><name><surname>Zhang</surname><given-names>Zhao-Xue</given-names></name><name><surname>Wang</surname><given-names>Xing-Sheng</given-names></name><name><surname>Meng</surname><given-names>Zhe</given-names></name><name><surname>Zhang</surname><given-names>Xiu-Guo</given-names></name><name><surname>Wang</surname><given-names>Shi</given-names></name></person-group><article-title>﻿Four new species of <italic><tp:taxon-name><tp:taxon-name-part taxon-name-part-type="genus" reg="Beltraniella">Beltraniella</tp:taxon-name-part></tp:taxon-name></italic> (<tp:taxon-name><tp:taxon-name-part taxon-name-part-type="order">Amphisphaeriales</tp:taxon-name-part></tp:taxon-name>, <tp:taxon-name><tp:taxon-name-part taxon-name-part-type="family">Beltraniaceae</tp:taxon-name-part></tp:taxon-name>) revealed by morphology and phylogenetic analyses from China</article-title><source>MycoKeys</source><day>09</day><month>04</month><year>2025</year><volume>116</volume><fpage>125</fpage><lpage>144</lpage><pub-id pub-id-type="doi">10.3897/mycokeys.116.140506</pub-id></mixed-citation></tp:treatment-meta><tp:nomenclature><label>﻿</label><tp:taxon-name>
              <object-id xmlns:xlink="http://www.w3.org/1999/xlink" content-type="arpha" xlink:type="simple">BAF93889-A69B-527A-8A54-6E9AF089C4EC</object-id>
              <tp:taxon-name-part taxon-name-part-type="genus" reg="Beltraniella">Beltraniella</tp:taxon-name-part>
              <tp:taxon-name-part taxon-name-part-type="species" reg="jianfengensis">jianfengensis</tp:taxon-name-part>
              <object-id xmlns:xlink="http://www.w3.org/1999/xlink" content-type="mycobank" xlink:type="simple">MB853429</object-id>
            </tp:taxon-name><tp:taxon-authority>W.W. Liu, C.Z. Yin, Z.X. Zhang &amp; X.G. Zhang</tp:taxon-authority><tp:taxon-status xmlns:xlink="http://www.w3.org/1999/xlink" xlink:type="simple">sp. nov.</tp:taxon-status><xref ref-type="fig" rid="F3">Fig. 3</xref></tp:nomenclature><tp:treatment-sec sec-type="Holotype" id="SECID0EF4AG"><title>Holotype.</title><p>China • Hainan Province, Ledong County, Jianfengling National Forest Park, <named-content xmlns:xlink="http://www.w3.org/1999/xlink" content-type="dwc:verbatimCoordinates" xlink:type="simple"><named-content content-type="geo-json" specific-use="{&#34;type&#34;:&#34;Point&#34;,&#34;coordinates&#34;:[108.858889,18.740278]}" id="NCID0EO4AG" xlink:type="simple">18°44'25"N, 108°51'32"E</named-content></named-content>, on decaying leaves, 14 October 2023, W.W. Liu, holotype <named-content xmlns:xlink="http://www.w3.org/1999/xlink" content-type="dwc:institutional_code" xlink:title="Herbarium Mycologicum Academiae Sinicae at the Institute of Microbiology, Chinese Academy of Sciences" xlink:href="http://grbio.org/institution/chinese-academy-sciences" xlink:type="simple">HMAS</named-content> 352923, ex-type living culture SAUCC639001.</p><fig id="F3" position="float" orientation="portrait"><object-id xmlns:xlink="http://www.w3.org/1999/xlink" content-type="doi" xlink:type="simple">10.3897/mycokeys.116.140506.figure3</object-id><object-id xmlns:xlink="http://www.w3.org/1999/xlink" content-type="arpha" xlink:type="simple">E3265CFE-F648-55C7-808D-BF246C3C40CB</object-id><label>Figure 3.</label><caption><p><italic><tp:taxon-name><tp:taxon-name-part taxon-name-part-type="genus" reg="Beltraniella">Beltraniella</tp:taxon-name-part><tp:taxon-name-part taxon-name-part-type="species" reg="jianfengensis">jianfengensis</tp:taxon-name-part></tp:taxon-name></italic> (holotype: <named-content xmlns:xlink="http://www.w3.org/1999/xlink" content-type="dwc:institutional_code" xlink:title="Herbarium Mycologicum Academiae Sinicae at the Institute of Microbiology, Chinese Academy of Sciences" xlink:href="http://grbio.org/institution/chinese-academy-sciences" xlink:type="simple">HMAS</named-content> 352923) <bold>a, b</bold> colony front and back after 7 days culture on PDA <bold>c</bold> setae <bold>d</bold> long conidiophores and short conidiophores <bold>e</bold> conidia <bold>f</bold> separating cells and conidia. Scale bars: 10 μm (<bold>c–f</bold>).</p></caption><graphic xmlns:xlink="http://www.w3.org/1999/xlink" xlink:href="mycokeys-116-125-g003.jpg" position="float" orientation="portrait" xlink:type="simple" id="oo_1304095.jpg"><uri content-type="original_file" xlink:type="simple">https://binary.pensoft.net/fig/1304095</uri></graphic></fig></tp:treatment-sec><tp:treatment-sec sec-type="etymology" id="SECID0E65AG"><title>Etymology.</title><p>The epithet “<italic><tp:taxon-name><tp:taxon-name-part taxon-name-part-type="genus" reg="Beltraniella"/><tp:taxon-name-part taxon-name-part-type="species" reg="jianfengensis">jianfengensis</tp:taxon-name-part></tp:taxon-name></italic>” signifies the geographical location of the holotype, specifically Jianfengling National Forest Park.</p></tp:treatment-sec><tp:treatment-sec sec-type="description" id="SECID0EP6AG"><title>Description.</title><p>Parasitic on decaying leaves. Asexual morph: Setae subulate, emerging from lobed basal cells, upright, straight or slightly curved, simple, septate, verrucose, dark-brown, swollen, radially lobed basal cell, 84.3–254.4 × 2.9–4.9 μm. Conidiophores macronematous, mononematous, occurring in two distinct forms: long and short. Long conidiophores arise from lobed basal cells and have a setiform appearance, upright, straight to slightly curved, simple or rarely branched, septate, verrucose, dark brown, swollen at the base, with a lighter apical region, arising from basal cells of setae or from separate ones, without a hyaline transverse band, 171.8–254.9 × 2.6–4.9 μm. Short conidiophores solitary or grouped, smoother, pale brown, smaller, 20.1–57.2 × 3.3–6.5 μm. Conidiogenous cells cylindrical, polyblastic, integrating sympodially, denticulate surface, 9.2–15.3 × 2.2–5.0 μm. Separating cells ellipsoid to subglobose, smooth, subhyaline, denticle at each end, 10.7–14.7 × 2.8–5.5 μm. Conidia originate directly from the conidiogenous cells on long conidiophores and from the separating cells on short conidiophores, turbinated, obovate to obpyriform, subhyaline, simple, smooth, straight, terminal, 17.1–23.6 × 3.6–9.5 μm. Sexual morph: Inconclusive.</p></tp:treatment-sec><tp:treatment-sec sec-type="description" id="SECID0EU6AG"><title>Culture characteristics.</title><p>On PDA medium, after seven days of dark incubation in a 25 °C incubator, colonies reached 90 mm in diameter with a growth rate of 12.5–13.1 mm/day. Colonies on PDA, cottony, moderately dense, sparse aerial mycelia, steel-blue gray, granular surface, with gray exudates, flatter, smooth edge; reverse steel-blue gray, smooth edge.</p></tp:treatment-sec><tp:treatment-sec sec-type="material" id="SECID0EZ6AG"><title>Additional material studied.</title><p>China • Hainan Province, Ledong County, Jianfengling National Forest Park, 18°44'25"N, 108°51'32"E, on decaying leaves, 14 October 2023, W.W. Liu, <named-content xmlns:xlink="http://www.w3.org/1999/xlink" content-type="dwc:institutional_code" xlink:title="Herbarium of the Department of Plant Pathology at Shandong Agricultural University" xlink:href="http://grbio.org/institution/shandong-agricultural-university" xlink:type="simple">HSAUP</named-content> 639002, living culture SAUCC639002.</p></tp:treatment-sec><tp:treatment-sec sec-type="notes" id="SECID0EDABG"><title>Notes.</title><p>Based on the phylogenetic tree of <abbrev xmlns:xlink="http://www.w3.org/1999/xlink" xlink:title="internal transcribed spacer" id="ABBRID0EJABG" xlink:type="simple">ITS</abbrev> and <abbrev xmlns:xlink="http://www.w3.org/1999/xlink" xlink:title="large subunit of ribosomal RNA" id="ABBRID0ENABG" xlink:type="simple">LSU</abbrev> sequences, <italic><tp:taxon-name><tp:taxon-name-part taxon-name-part-type="genus" reg="Beltraniella">Beltraniella</tp:taxon-name-part><tp:taxon-name-part taxon-name-part-type="species" reg="jianfengensis">jianfengensis</tp:taxon-name-part></tp:taxon-name></italic> emerged as a cluster with <italic><tp:taxon-name><tp:taxon-name-part taxon-name-part-type="genus" reg="Beltraniella">B.</tp:taxon-name-part><tp:taxon-name-part taxon-name-part-type="species" reg="brevis">brevis</tp:taxon-name-part></tp:taxon-name></italic> and <italic><tp:taxon-name><tp:taxon-name-part taxon-name-part-type="genus" reg="Beltraniella">B.</tp:taxon-name-part><tp:taxon-name-part taxon-name-part-type="species" reg="myristicae">myristicae</tp:taxon-name-part></tp:taxon-name></italic>. However, a significant discrepancy was noted in the <abbrev xmlns:xlink="http://www.w3.org/1999/xlink" xlink:title="internal transcribed spacer" id="ABBRID0ESBBG" xlink:type="simple">ITS</abbrev> sequence, with a disparity of 6/502 bp between <italic><tp:taxon-name><tp:taxon-name-part taxon-name-part-type="genus" reg="Beltraniella">B.</tp:taxon-name-part><tp:taxon-name-part taxon-name-part-type="species" reg="jianfengensis">jianfengensis</tp:taxon-name-part></tp:taxon-name></italic> and <italic><tp:taxon-name><tp:taxon-name-part taxon-name-part-type="genus" reg="Beltraniella">B.</tp:taxon-name-part><tp:taxon-name-part taxon-name-part-type="species" reg="brevis">brevis</tp:taxon-name-part></tp:taxon-name></italic>; and a disparity of 4/496 bp between <italic><tp:taxon-name><tp:taxon-name-part taxon-name-part-type="genus" reg="Beltraniella">B.</tp:taxon-name-part><tp:taxon-name-part taxon-name-part-type="species" reg="jianfengensis">jianfengensis</tp:taxon-name-part></tp:taxon-name></italic> and <italic><tp:taxon-name><tp:taxon-name-part taxon-name-part-type="genus" reg="Beltraniella">B.</tp:taxon-name-part><tp:taxon-name-part taxon-name-part-type="species" reg="myristicae">myristicae</tp:taxon-name-part></tp:taxon-name></italic>. Furthermore, a substantial difference was observed in their <abbrev xmlns:xlink="http://www.w3.org/1999/xlink" xlink:title="large subunit of ribosomal RNA" id="ABBRID0ECDBG" xlink:type="simple">LSU</abbrev> sequences. Morphologically, <italic><tp:taxon-name><tp:taxon-name-part taxon-name-part-type="genus" reg="Beltraniella">B.</tp:taxon-name-part><tp:taxon-name-part taxon-name-part-type="species" reg="jianfengensis">jianfengensis</tp:taxon-name-part></tp:taxon-name></italic> was different from <italic><tp:taxon-name><tp:taxon-name-part taxon-name-part-type="genus" reg="Beltraniella">B.</tp:taxon-name-part><tp:taxon-name-part taxon-name-part-type="species" reg="brevis">brevis</tp:taxon-name-part></tp:taxon-name></italic> by having narrower setae (<italic><tp:taxon-name><tp:taxon-name-part taxon-name-part-type="genus" reg="Beltraniella">B.</tp:taxon-name-part><tp:taxon-name-part taxon-name-part-type="species" reg="jianfengensis">jianfengensis</tp:taxon-name-part></tp:taxon-name></italic>: 84.3–254.4 × 2.9–4.9 vs. <italic><tp:taxon-name><tp:taxon-name-part taxon-name-part-type="genus" reg="Beltraniella">B.</tp:taxon-name-part><tp:taxon-name-part taxon-name-part-type="species" reg="brevis">brevis</tp:taxon-name-part></tp:taxon-name></italic>: 89–251 × 4.5–10.5 µm), and shorter conidia (<italic><tp:taxon-name><tp:taxon-name-part taxon-name-part-type="genus" reg="Beltraniella">B.</tp:taxon-name-part><tp:taxon-name-part taxon-name-part-type="species" reg="jianfengensis">jianfengensis</tp:taxon-name-part></tp:taxon-name></italic>: 17.1–23.6 × 3.6–9.5 vs. <italic><tp:taxon-name><tp:taxon-name-part taxon-name-part-type="genus" reg="Beltraniella">B.</tp:taxon-name-part><tp:taxon-name-part taxon-name-part-type="species" reg="brevis">brevis</tp:taxon-name-part></tp:taxon-name></italic>: 20–26.5 × 4.5–7.2 µm) (<xref ref-type="bibr" rid="B13">Hyde et al. 2020b</xref>), and there were also differences in conidial shape: <italic><tp:taxon-name><tp:taxon-name-part taxon-name-part-type="genus" reg="Beltraniella">B.</tp:taxon-name-part><tp:taxon-name-part taxon-name-part-type="species" reg="brevis">brevis</tp:taxon-name-part></tp:taxon-name></italic> exhibited diamond-shaped conidia with a hyaline supraequatorial transverse band, whereas <italic><tp:taxon-name><tp:taxon-name-part taxon-name-part-type="genus" reg="Beltraniella">B.</tp:taxon-name-part><tp:taxon-name-part taxon-name-part-type="species" reg="myristicae">myristicae</tp:taxon-name-part></tp:taxon-name></italic> had teardrop-shaped conidia lacking a hyaline transverse band. Additionally, <italic><tp:taxon-name><tp:taxon-name-part taxon-name-part-type="genus" reg="Beltraniella">B.</tp:taxon-name-part><tp:taxon-name-part taxon-name-part-type="species" reg="jianfengensis">jianfengensis</tp:taxon-name-part></tp:taxon-name></italic> was different from <italic><tp:taxon-name><tp:taxon-name-part taxon-name-part-type="genus" reg="Beltraniella">B.</tp:taxon-name-part><tp:taxon-name-part taxon-name-part-type="species" reg="myristicae">myristicae</tp:taxon-name-part></tp:taxon-name></italic> by having longer and wider separating cells (<italic><tp:taxon-name><tp:taxon-name-part taxon-name-part-type="genus" reg="Beltraniella">B.</tp:taxon-name-part><tp:taxon-name-part taxon-name-part-type="species" reg="jianfengensis">jianfengensis</tp:taxon-name-part></tp:taxon-name></italic>: 9.2–15.3 × 2.8–5.5 vs. <italic><tp:taxon-name><tp:taxon-name-part taxon-name-part-type="genus" reg="Beltraniella">B.</tp:taxon-name-part><tp:taxon-name-part taxon-name-part-type="species" reg="myristicae">myristicae</tp:taxon-name-part></tp:taxon-name></italic>: 8.7–12.5 × 2.5–5.4), and there were also differences in separating cells’ shape: <italic><tp:taxon-name><tp:taxon-name-part taxon-name-part-type="genus" reg="Beltraniella">B.</tp:taxon-name-part><tp:taxon-name-part taxon-name-part-type="species" reg="jianfengensis">jianfengensis</tp:taxon-name-part></tp:taxon-name></italic> features two distinct transverse projections on its surface, whereas <italic><tp:taxon-name><tp:taxon-name-part taxon-name-part-type="genus" reg="Beltraniella">B.</tp:taxon-name-part><tp:taxon-name-part taxon-name-part-type="species" reg="myristicae">myristicae</tp:taxon-name-part></tp:taxon-name></italic> boasts a smoother exterior devoid of such projections. Consequently, <italic><tp:taxon-name><tp:taxon-name-part taxon-name-part-type="genus" reg="Beltraniella">B.</tp:taxon-name-part><tp:taxon-name-part taxon-name-part-type="species" reg="jianfengensis">jianfengensis</tp:taxon-name-part></tp:taxon-name></italic> was classified as a new species within the genus <italic><tp:taxon-name><tp:taxon-name-part taxon-name-part-type="genus" reg="Beltraniella">Beltraniella</tp:taxon-name-part></tp:taxon-name></italic>, through a combination of phylogenetic analysis and morphological comparisons.</p></tp:treatment-sec><ref-list><ref id="B13"><mixed-citation xmlns:xlink="http://www.w3.org/1999/xlink" xlink:type="simple"><person-group><name name-style="western"><surname>Hyde</surname><given-names>KD</given-names></name><name name-style="western"><surname>de Silva</surname><given-names>NI</given-names></name><name name-style="western"><surname>Jeewon</surname><given-names>R</given-names></name><name name-style="western"><surname>Bhat</surname><given-names>DJ</given-names></name><name name-style="western"><surname>Phookamsak</surname><given-names>R</given-names></name><name name-style="western"><surname>Doilom</surname><given-names>M</given-names></name><name name-style="western"><surname>Boonmee</surname><given-names>S</given-names></name><name name-style="western"><surname>Jayawardena</surname><given-names>RS</given-names></name><name name-style="western"><surname>Maharachchikumbura</surname><given-names>SSN</given-names></name><name name-style="western"><surname>Senanayake</surname><given-names>IC</given-names></name><name name-style="western"><surname>Manawasinghe</surname><given-names>IS</given-names></name><name name-style="western"><surname>Liu</surname><given-names>NG</given-names></name><name name-style="western"><surname>Abeywickrama</surname><given-names>PD</given-names></name><name name-style="western"><surname>Chaiwan</surname><given-names>N</given-names></name><name name-style="western"><surname>Karunarathna</surname><given-names>A</given-names></name><name name-style="western"><surname>Pem</surname><given-names>D</given-names></name><name name-style="western"><surname>Lin</surname><given-names>CG</given-names></name><name name-style="western"><surname>Sysouphanthong</surname><given-names>P</given-names></name><name name-style="western"><surname>Luo</surname><given-names>ZL</given-names></name><name name-style="western"><surname>Wei</surname><given-names>DP</given-names></name><name name-style="western"><surname>Wanasinghe</surname><given-names>DN</given-names></name><name name-style="western"><surname>Norphanphoun</surname><given-names>C</given-names></name><name name-style="western"><surname>Tennakoon</surname><given-names>DS</given-names></name><name name-style="western"><surname>Samarakoon</surname><given-names>MC</given-names></name><name name-style="western"><surname>Jayasiri</surname><given-names>SC</given-names></name><name name-style="western"><surname>Jiang</surname><given-names>HB</given-names></name><name name-style="western"><surname>Zeng</surname><given-names>XY</given-names></name><name name-style="western"><surname>Li</surname><given-names>JF</given-names></name><name name-style="western"><surname>Wijesinghe</surname><given-names>SN</given-names></name><name name-style="western"><surname>Devadatha</surname><given-names>B</given-names></name><name name-style="western"><surname>Goonasekara</surname><given-names>ID</given-names></name><name name-style="western"><surname>Brahmanage</surname><given-names>RS</given-names></name><name name-style="western"><surname>Yang</surname><given-names>EF</given-names></name><name name-style="western"><surname>Aluthmuhandiram</surname><given-names>JVS</given-names></name><name name-style="western"><surname>Dayarathne</surname><given-names>MC</given-names></name><name name-style="western"><surname>Marasinghe</surname><given-names>DS</given-names></name><name name-style="western"><surname>Li</surname><given-names>WJ</given-names></name><name name-style="western"><surname>Dissanayake</surname><given-names>LS</given-names></name><name name-style="western"><surname>Dong</surname><given-names>W</given-names></name><name name-style="western"><surname>Huanraluek</surname><given-names>N</given-names></name><name name-style="western"><surname>Lumyong</surname><given-names>S</given-names></name><name name-style="western"><surname>Liu</surname><given-names>JK</given-names></name><name name-style="western"><surname>Karunarathna</surname><given-names>SC</given-names></name><name name-style="western"><surname>Jones</surname><given-names>EBG</given-names></name><name name-style="western"><surname>Al-Sadi</surname><given-names>AM</given-names></name><name name-style="western"><surname>Xu</surname><given-names>JC</given-names></name><name name-style="western"><surname>Harishchandra</surname><given-names>D</given-names></name><name name-style="western"><surname>Sarma</surname><given-names>VV</given-names></name></person-group> (<year>2020b</year>) <article-title>New records and collections of fungi: 1–100.</article-title><source>Asian Journal of Mycology</source><volume>3</volume>(<issue>1</issue>): <fpage>22</fpage>–<lpage>294</lpage>. <ext-link xlink:href="https://www.asianjournalofmycology.org/volume-3-january-2020-december-2020/" ext-link-type="uri" xlink:type="simple">https://www.asianjournalofmycology.org/volume-3-january-2020-december-2020/</ext-link></mixed-citation></ref></ref-list></tp:taxon-treatment>
