# Supplementary material for: ﻿Four new species of Beltraniella (Amphisphaeriales, Beltraniaceae) revealed by morphology and phylogenetic analyses from China
Source: MycoKeys. 2025 Apr 9;116:125–44. doi: 10.3897/mycokeys.116.140506 (PMC12004072; doi:10.3897/mycokeys.116.140506)
Supplement: XML Treatment for Beltraniella myristicae [file mycokeys.116.140506-treatment3.xml]

<!DOCTYPE tp:taxon-treatment
  PUBLIC "-//TaxonX//DTD Taxonomic Treatment Publishing DTD v0 20100105//EN" "tax-treatment-NSO.dtd">
<tp:taxon-treatment xmlns:tp="http://www.plazi.org/taxpub"><tp:treatment-meta><kwd-group><label>Taxon classification</label><kwd>
                <named-content content-type="kingdom">Fungi</named-content>
              </kwd><kwd>
                <named-content content-type="order">Amphisphaeriales</named-content>
              </kwd><kwd>
                <named-content content-type="family">Beltraniaceae</named-content>
              </kwd></kwd-group><mixed-citation publication-type="journal"><person-group><name><surname>Liu</surname><given-names>Wen-Wen</given-names></name><name><surname>Yin</surname><given-names>Chang-Zhun</given-names></name><name><surname>Zhang</surname><given-names>Zhao-Xue</given-names></name><name><surname>Wang</surname><given-names>Xing-Sheng</given-names></name><name><surname>Meng</surname><given-names>Zhe</given-names></name><name><surname>Zhang</surname><given-names>Xiu-Guo</given-names></name><name><surname>Wang</surname><given-names>Shi</given-names></name></person-group><article-title>﻿Four new species of <italic><tp:taxon-name><tp:taxon-name-part taxon-name-part-type="genus" reg="Beltraniella">Beltraniella</tp:taxon-name-part></tp:taxon-name></italic> (<tp:taxon-name><tp:taxon-name-part taxon-name-part-type="order">Amphisphaeriales</tp:taxon-name-part></tp:taxon-name>, <tp:taxon-name><tp:taxon-name-part taxon-name-part-type="family">Beltraniaceae</tp:taxon-name-part></tp:taxon-name>) revealed by morphology and phylogenetic analyses from China</article-title><source>MycoKeys</source><day>09</day><month>04</month><year>2025</year><volume>116</volume><fpage>125</fpage><lpage>144</lpage><pub-id pub-id-type="doi">10.3897/mycokeys.116.140506</pub-id></mixed-citation></tp:treatment-meta><tp:nomenclature><label>﻿</label><tp:taxon-name>
              <object-id xmlns:xlink="http://www.w3.org/1999/xlink" content-type="arpha" xlink:type="simple">F0524231-4BEC-5D99-A80B-78CE76D93E3E</object-id>
              <tp:taxon-name-part taxon-name-part-type="genus" reg="Beltraniella">Beltraniella</tp:taxon-name-part>
              <tp:taxon-name-part taxon-name-part-type="species" reg="myristicae">myristicae</tp:taxon-name-part>
              <object-id xmlns:xlink="http://www.w3.org/1999/xlink" content-type="mycobank" xlink:type="simple">MB853428</object-id>
            </tp:taxon-name><tp:taxon-authority>W.W. Liu, C.Z. Yin, Z.X. Zhang &amp; X.G. Zhang</tp:taxon-authority><tp:taxon-status xmlns:xlink="http://www.w3.org/1999/xlink" xlink:type="simple">sp. nov.</tp:taxon-status><xref ref-type="fig" rid="F4">Fig. 4</xref></tp:nomenclature><tp:treatment-sec sec-type="Holotype" id="SECID0EEKBG"><title>Holotype.</title><p>China • Hainan Province, Ledong County, Jianfengling National Forest Park, <named-content xmlns:xlink="http://www.w3.org/1999/xlink" content-type="dwc:verbatimCoordinates" xlink:type="simple"><named-content content-type="geo-json" specific-use="{&#34;type&#34;:&#34;Point&#34;,&#34;coordinates&#34;:[108.858889,18.740278]}" id="NCID0ENKBG" xlink:type="simple">18°44'25"N, 108°51'32"E</named-content></named-content>, on diseased leaves of <italic><tp:taxon-name><tp:taxon-name-part taxon-name-part-type="genus" reg="Myristica">Myristica</tp:taxon-name-part><tp:taxon-name-part taxon-name-part-type="species" reg="fragrans">fragrans</tp:taxon-name-part></tp:taxon-name></italic> (<tp:taxon-name><tp:taxon-name-part taxon-name-part-type="family">Myristicaceae</tp:taxon-name-part></tp:taxon-name>), 14 October 2023, W.W. Liu, holotype <named-content xmlns:xlink="http://www.w3.org/1999/xlink" content-type="dwc:institutional_code" xlink:title="Herbarium Mycologicum Academiae Sinicae at the Institute of Microbiology, Chinese Academy of Sciences" xlink:href="http://grbio.org/institution/chinese-academy-sciences" xlink:type="simple">HMAS</named-content> 352922, ex-type living culture SAUCC638601.</p></tp:treatment-sec><tp:treatment-sec sec-type="etymology" id="SECID0EGLBG"><title>Etymology.</title><p>The epithet “<italic><tp:taxon-name><tp:taxon-name-part taxon-name-part-type="genus" reg="Beltraniella"/><tp:taxon-name-part taxon-name-part-type="species" reg="myristicae">myristicae</tp:taxon-name-part></tp:taxon-name></italic>” is derived from the name of the host plant, <italic><tp:taxon-name><tp:taxon-name-part taxon-name-part-type="genus" reg="Myristica">Myristica</tp:taxon-name-part><tp:taxon-name-part taxon-name-part-type="species" reg="fragrans">fragrans</tp:taxon-name-part></tp:taxon-name></italic>.</p></tp:treatment-sec><tp:treatment-sec sec-type="description" id="SECID0EBMBG"><title>Description.</title><p>Associated with diseased leaves of <italic><tp:taxon-name><tp:taxon-name-part taxon-name-part-type="genus" reg="Myristica">Myristica</tp:taxon-name-part><tp:taxon-name-part taxon-name-part-type="species" reg="fragrans">fragrans</tp:taxon-name-part></tp:taxon-name></italic>, the surface of the leaf blade shows black irregular protrusions, marked with black circles and arrows in Fig. <xref ref-type="fig" rid="F4">4</xref>. Asexual morph: Setae dark-brown, simple, subulate, verrucose, 80.5–99.8 × 2.7–5.5 µm. Conidiophores present two distinct forms: long and short. Long conidiophores emerge from lobed basal cells, macronematous, setiform, upright, straight or gently curved, simple, septate, verrucose, subhyaline to pale olivaceous, swollen at the base, arising from basal cells of setae or from separate, 74.4–150.5 × 2.9–5.3 µm. Short conidiophores hyaline, septate, smooth edges, simple or branched, 18.3–45.0 × 2.7–5.8 µm. Conidiogenous cell polyblastic, ovoid, hyaline, 5.5–12.5 × 2.0–4.9 µm. Separating cells ellipsoid to subglobose, smooth, 7.0–12.8 × 2.5–5.4 µm. Conidia originate directly from the conidiogenous cells in the long conidiophores and from the separating cells in the short ones, aggregated, dry, straight, teardrop-shaped, truncate at distal end, narrow-tipped, terminal, hyaline, smooth, diaphragm, without a hyaline transverse band, 13.6–22.2 × 3.9–9.8 µm. Sexual morph: Inconclusive.</p><fig id="F4" position="float" orientation="portrait"><object-id xmlns:xlink="http://www.w3.org/1999/xlink" content-type="doi" xlink:type="simple">10.3897/mycokeys.116.140506.figure4</object-id><object-id xmlns:xlink="http://www.w3.org/1999/xlink" content-type="arpha" xlink:type="simple">747726C2-A393-50E3-AD22-263139890EF8</object-id><label>Figure 4.</label><caption><p><italic><tp:taxon-name><tp:taxon-name-part taxon-name-part-type="genus" reg="Beltraniella">Beltraniella</tp:taxon-name-part><tp:taxon-name-part taxon-name-part-type="species" reg="myristicae">myristicae</tp:taxon-name-part></tp:taxon-name></italic> (holotype: <named-content xmlns:xlink="http://www.w3.org/1999/xlink" content-type="dwc:institutional_code" xlink:title="Herbarium Mycologicum Academiae Sinicae at the Institute of Microbiology, Chinese Academy of Sciences" xlink:href="http://grbio.org/institution/chinese-academy-sciences" xlink:type="simple">HMAS</named-content> 352922) <bold>a</bold> leaf of host plant <italic><tp:taxon-name><tp:taxon-name-part taxon-name-part-type="genus" reg="Myristica">Myristica</tp:taxon-name-part><tp:taxon-name-part taxon-name-part-type="species" reg="fragrans">fragrans</tp:taxon-name-part></tp:taxon-name></italic>, black circle and arrow indicate the location of fungal infestation <bold>b, c</bold> colony front and back after 7 days culture on PDA <bold>d</bold> setae <bold>e</bold> long conidiophores <bold>f</bold> short conidiophores <bold>g</bold> separating cells and conidia <bold>h</bold> conidia. Scale bars: 10 μm (<bold>d–h</bold>).</p></caption><graphic xmlns:xlink="http://www.w3.org/1999/xlink" xlink:href="mycokeys-116-125-g004.jpg" position="float" orientation="portrait" xlink:type="simple" id="oo_1304096.jpg"><uri content-type="original_file" xlink:type="simple">https://binary.pensoft.net/fig/1304096</uri></graphic></fig></tp:treatment-sec><tp:treatment-sec sec-type="description" id="SECID0ENOBG"><title>Culture characteristics.</title><p>On PDA medium, after seven days of dark incubation in a 25 °C incubator, colonies reached 68 mm in diameter with a growth rate of 9.2–10.2 mm/day. Colonies on PDA raised, concentric, white, flatter, velutinous edge, with mycelium in the middle portion aggregated into a circle; reverse pale yellow, velutinous edge.</p></tp:treatment-sec><tp:treatment-sec sec-type="material" id="SECID0ESOBG"><title>Additional material studied.</title><p>China • Hainan Province, Ledong County, Jianfengling National Forest Park, 18°44'25"N, 108°51'32"E, on diseased leaves of <italic><tp:taxon-name><tp:taxon-name-part taxon-name-part-type="genus" reg="Myristica">Myristica</tp:taxon-name-part><tp:taxon-name-part taxon-name-part-type="species" reg="fragrans">fragrans</tp:taxon-name-part></tp:taxon-name></italic>, 14 October 2023, W.W. Liu, <named-content xmlns:xlink="http://www.w3.org/1999/xlink" content-type="dwc:institutional_code" xlink:title="Herbarium of the Department of Plant Pathology at Shandong Agricultural University" xlink:href="http://grbio.org/institution/shandong-agricultural-university" xlink:type="simple">HSAUP</named-content> 638602, living culture SAUCC638602.</p></tp:treatment-sec><tp:treatment-sec sec-type="notes" id="SECID0EHPBG"><title>Notes.</title><p>Based on the phylogenetic tree constructed using <abbrev xmlns:xlink="http://www.w3.org/1999/xlink" xlink:title="internal transcribed spacer" id="ABBRID0ENPBG" xlink:type="simple">ITS</abbrev> and <abbrev xmlns:xlink="http://www.w3.org/1999/xlink" xlink:title="large subunit of ribosomal RNA" id="ABBRID0ERPBG" xlink:type="simple">LSU</abbrev> sequences, <italic><tp:taxon-name><tp:taxon-name-part taxon-name-part-type="genus" reg="Beltraniella">Beltraniella</tp:taxon-name-part><tp:taxon-name-part taxon-name-part-type="species" reg="myristicae">myristicae</tp:taxon-name-part></tp:taxon-name></italic> emerged as the closest to <italic><tp:taxon-name><tp:taxon-name-part taxon-name-part-type="genus" reg="Beltraniella">B.</tp:taxon-name-part><tp:taxon-name-part taxon-name-part-type="species" reg="brevis">brevis</tp:taxon-name-part></tp:taxon-name></italic> DS 2-23 with 94% <abbrev xmlns:xlink="http://www.w3.org/1999/xlink" xlink:title="maximum likelihood bootstrap analyses" id="ABBRID0ELQBG" xlink:type="simple">MLBS</abbrev> and 1.00 <abbrev xmlns:xlink="http://www.w3.org/1999/xlink" xlink:title="Bayesian posterior probabilities" id="ABBRID0EPQBG" xlink:type="simple">BPP</abbrev> support values (Fig. <xref ref-type="fig" rid="F1">1</xref>). However, a significant discrepancy was observed in the <abbrev xmlns:xlink="http://www.w3.org/1999/xlink" xlink:title="internal transcribed spacer" id="ABBRID0EXQBG" xlink:type="simple">ITS</abbrev> sequence, with a disparity of 7/548 bp between <italic><tp:taxon-name><tp:taxon-name-part taxon-name-part-type="genus" reg="Beltraniella">B.</tp:taxon-name-part><tp:taxon-name-part taxon-name-part-type="species" reg="myristicae">myristicae</tp:taxon-name-part></tp:taxon-name></italic> and <italic><tp:taxon-name><tp:taxon-name-part taxon-name-part-type="genus" reg="Beltraniella">B.</tp:taxon-name-part><tp:taxon-name-part taxon-name-part-type="species" reg="brevis">brevis</tp:taxon-name-part></tp:taxon-name></italic>. Morphologically, <italic><tp:taxon-name><tp:taxon-name-part taxon-name-part-type="genus" reg="Beltraniella">B.</tp:taxon-name-part><tp:taxon-name-part taxon-name-part-type="species" reg="myristicae">myristicae</tp:taxon-name-part></tp:taxon-name></italic> differed from <italic><tp:taxon-name><tp:taxon-name-part taxon-name-part-type="genus" reg="Beltraniella">B.</tp:taxon-name-part><tp:taxon-name-part taxon-name-part-type="species" reg="brevis">brevis</tp:taxon-name-part></tp:taxon-name></italic> by having shorter setae (<italic><tp:taxon-name><tp:taxon-name-part taxon-name-part-type="genus" reg="Beltraniella">B.</tp:taxon-name-part><tp:taxon-name-part taxon-name-part-type="species" reg="myristicae">myristicae</tp:taxon-name-part></tp:taxon-name></italic>: 80.5–99.8 × 2.7–5.5 vs. <italic><tp:taxon-name><tp:taxon-name-part taxon-name-part-type="genus" reg="Beltraniella">B.</tp:taxon-name-part><tp:taxon-name-part taxon-name-part-type="species" reg="brevis">brevis</tp:taxon-name-part></tp:taxon-name></italic>: 89–251 × 4.5–10.5 µm), shorter separating cells (<italic><tp:taxon-name><tp:taxon-name-part taxon-name-part-type="genus" reg="Beltraniella">B.</tp:taxon-name-part><tp:taxon-name-part taxon-name-part-type="species" reg="myristicae">myristicae</tp:taxon-name-part></tp:taxon-name></italic>: 7.0–12.8 × 2.5–5.4 vs. <italic><tp:taxon-name><tp:taxon-name-part taxon-name-part-type="genus" reg="Beltraniella">B.</tp:taxon-name-part><tp:taxon-name-part taxon-name-part-type="species" reg="brevis">brevis</tp:taxon-name-part></tp:taxon-name></italic>: 11–18 × 3.4–4.1 µm), and shorter conidia (<italic><tp:taxon-name><tp:taxon-name-part taxon-name-part-type="genus" reg="Beltraniella">B.</tp:taxon-name-part><tp:taxon-name-part taxon-name-part-type="species" reg="myristicae">myristicae</tp:taxon-name-part></tp:taxon-name></italic>: 13.6–22.2 × 3.9–9.8 vs. <italic><tp:taxon-name><tp:taxon-name-part taxon-name-part-type="genus" reg="Beltraniella">B.</tp:taxon-name-part><tp:taxon-name-part taxon-name-part-type="species" reg="brevis">brevis</tp:taxon-name-part></tp:taxon-name></italic>: 20–26.5 × 4.5–7.2 µm); differences in conidia (<italic><tp:taxon-name><tp:taxon-name-part taxon-name-part-type="genus" reg="Beltraniella">B.</tp:taxon-name-part><tp:taxon-name-part taxon-name-part-type="species" reg="brevis">brevis</tp:taxon-name-part></tp:taxon-name></italic>: diamond-shaped, with a hyaline supraequatorial transverse band; <italic><tp:taxon-name><tp:taxon-name-part taxon-name-part-type="genus" reg="Beltraniella">B.</tp:taxon-name-part><tp:taxon-name-part taxon-name-part-type="species" reg="myristicae">myristicae</tp:taxon-name-part></tp:taxon-name></italic>: teardrop-shaped, without a hyaline transverse band). Consequently, <italic><tp:taxon-name><tp:taxon-name-part taxon-name-part-type="genus" reg="Beltraniella">B.</tp:taxon-name-part><tp:taxon-name-part taxon-name-part-type="species" reg="myristicae">myristicae</tp:taxon-name-part></tp:taxon-name></italic> was classified as a new species within the genus <italic><tp:taxon-name><tp:taxon-name-part taxon-name-part-type="genus" reg="Beltraniella">Beltraniella</tp:taxon-name-part></tp:taxon-name></italic>, based on a combination of phylogenetic analysis and morphological comparisons</p></tp:treatment-sec><tp:treatment-sec><!--Section generated to contain objects referenced in tp:taxon-treatment.--><fig id="F1" position="float" orientation="portrait"><object-id xmlns:xlink="http://www.w3.org/1999/xlink" content-type="doi" xlink:type="simple">10.3897/mycokeys.116.140506.figure1</object-id><object-id xmlns:xlink="http://www.w3.org/1999/xlink" content-type="arpha" xlink:type="simple">7209AD9A-B154-568C-9A7F-814391C9ABBE</object-id><label>Figure 1.</label><caption><p>Phylogenetic tree of <italic><tp:taxon-name><tp:taxon-name-part taxon-name-part-type="genus" reg="Beltraniella">Beltraniella</tp:taxon-name-part></tp:taxon-name></italic> based on combined <abbrev xmlns:xlink="http://www.w3.org/1999/xlink" xlink:title="internal transcribed spacer" id="ABBRID0EKPAG" xlink:type="simple">ITS</abbrev> and <abbrev xmlns:xlink="http://www.w3.org/1999/xlink" xlink:title="large subunit of ribosomal RNA" id="ABBRID0EOPAG" xlink:type="simple">LSU</abbrev> sequences. Bootstrap support values exceeding 70% (<abbrev xmlns:xlink="http://www.w3.org/1999/xlink" xlink:title="maximum likelihood" id="ABBRID0ESPAG" xlink:type="simple">ML</abbrev>) and 0.90 (<abbrev xmlns:xlink="http://www.w3.org/1999/xlink" xlink:title="Bayesian inference" id="ABBRID0EWPAG" xlink:type="simple">BI</abbrev>) are indicated by <abbrev xmlns:xlink="http://www.w3.org/1999/xlink" xlink:title="maximum likelihood bootstrap analyses" id="ABBRID0E1PAG" xlink:type="simple">MLBS</abbrev>/<abbrev xmlns:xlink="http://www.w3.org/1999/xlink" xlink:title="Bayesian posterior probabilities" id="ABBRID0E5PAG" xlink:type="simple">BPP</abbrev>, and new species are highlighted in red. Branches separated by gray and yellow indicate different species of <italic><tp:taxon-name><tp:taxon-name-part taxon-name-part-type="genus" reg="Beltraniella">Beltraniella</tp:taxon-name-part></tp:taxon-name></italic> and <italic><tp:taxon-name><tp:taxon-name-part taxon-name-part-type="genus" reg="Beltrania">Beltrania</tp:taxon-name-part></tp:taxon-name></italic>. The lines in the lower right-hand corner represent changes of 0.01 nucleotides per site.</p></caption><graphic xmlns:xlink="http://www.w3.org/1999/xlink" xlink:href="mycokeys-116-125-g001.jpg" position="float" orientation="portrait" xlink:type="simple" id="oo_1304093.jpg"><uri content-type="original_file" xlink:type="simple">https://binary.pensoft.net/fig/1304093</uri></graphic></fig></tp:treatment-sec></tp:taxon-treatment>
