# Supplementary material for: ﻿Four new species of Beltraniella (Amphisphaeriales, Beltraniaceae) revealed by morphology and phylogenetic analyses from China
Source: MycoKeys. 2025 Apr 9;116:125–44. doi: 10.3897/mycokeys.116.140506 (PMC12004072; doi:10.3897/mycokeys.116.140506)
Supplement: XML Treatment for Beltraniella xinglongensis [file mycokeys.116.140506-treatment4.xml]

<!DOCTYPE tp:taxon-treatment
  PUBLIC "-//TaxonX//DTD Taxonomic Treatment Publishing DTD v0 20100105//EN" "tax-treatment-NSO.dtd">
<tp:taxon-treatment xmlns:tp="http://www.plazi.org/taxpub"><tp:treatment-meta><kwd-group><label>Taxon classification</label><kwd>
                <named-content content-type="kingdom">Fungi</named-content>
              </kwd><kwd>
                <named-content content-type="order">Amphisphaeriales</named-content>
              </kwd><kwd>
                <named-content content-type="family">Beltraniaceae</named-content>
              </kwd></kwd-group><mixed-citation publication-type="journal"><person-group><name><surname>Liu</surname><given-names>Wen-Wen</given-names></name><name><surname>Yin</surname><given-names>Chang-Zhun</given-names></name><name><surname>Zhang</surname><given-names>Zhao-Xue</given-names></name><name><surname>Wang</surname><given-names>Xing-Sheng</given-names></name><name><surname>Meng</surname><given-names>Zhe</given-names></name><name><surname>Zhang</surname><given-names>Xiu-Guo</given-names></name><name><surname>Wang</surname><given-names>Shi</given-names></name></person-group><article-title>﻿Four new species of <italic><tp:taxon-name><tp:taxon-name-part taxon-name-part-type="genus" reg="Beltraniella">Beltraniella</tp:taxon-name-part></tp:taxon-name></italic> (<tp:taxon-name><tp:taxon-name-part taxon-name-part-type="order">Amphisphaeriales</tp:taxon-name-part></tp:taxon-name>, <tp:taxon-name><tp:taxon-name-part taxon-name-part-type="family">Beltraniaceae</tp:taxon-name-part></tp:taxon-name>) revealed by morphology and phylogenetic analyses from China</article-title><source>MycoKeys</source><day>09</day><month>04</month><year>2025</year><volume>116</volume><fpage>125</fpage><lpage>144</lpage><pub-id pub-id-type="doi">10.3897/mycokeys.116.140506</pub-id></mixed-citation></tp:treatment-meta><tp:nomenclature><label>﻿</label><tp:taxon-name>
              <object-id xmlns:xlink="http://www.w3.org/1999/xlink" content-type="arpha" xlink:type="simple">BE4FCD14-D014-5045-BD2F-AD2C096FFBAC</object-id>
              <tp:taxon-name-part taxon-name-part-type="genus" reg="Beltraniella">Beltraniella</tp:taxon-name-part>
              <tp:taxon-name-part taxon-name-part-type="species" reg="xinglongensis">xinglongensis</tp:taxon-name-part>
              <object-id xmlns:xlink="http://www.w3.org/1999/xlink" content-type="mycobank" xlink:type="simple">MB856046</object-id>
            </tp:taxon-name><tp:taxon-authority>W.W. Liu, C.Z. Yin, Z.X. Zhang &amp; X.G. Zhang</tp:taxon-authority><tp:taxon-status xmlns:xlink="http://www.w3.org/1999/xlink" xlink:type="simple">sp. nov.</tp:taxon-status><xref ref-type="fig" rid="F5">Fig. 5</xref></tp:nomenclature><tp:treatment-sec sec-type="Holotype" id="SECID0E6WBG"><title>Holotype.</title><p>China • Hainan Province, Wanning City, Xinglong tropical botanical garden, <named-content xmlns:xlink="http://www.w3.org/1999/xlink" content-type="dwc:verbatimCoordinates" xlink:type="simple"><named-content content-type="geo-json" specific-use="{&#34;type&#34;:&#34;Point&#34;,&#34;coordinates&#34;:[110.198611,18.733056]}" id="NCID0EIXBG" xlink:type="simple">18°43'59"N, 110°11'55"E</named-content></named-content>, on decaying leaves, 24 April 2024, W.W. Liu, holotype <named-content xmlns:xlink="http://www.w3.org/1999/xlink" content-type="dwc:institutional_code" xlink:title="Herbarium Mycologicum Academiae Sinicae at the Institute of Microbiology, Chinese Academy of Sciences" xlink:href="http://grbio.org/institution/chinese-academy-sciences" xlink:type="simple">HMAS</named-content> 353196, ex-type living culture SAUCC737701.</p><fig id="F5" position="float" orientation="portrait"><object-id xmlns:xlink="http://www.w3.org/1999/xlink" content-type="doi" xlink:type="simple">10.3897/mycokeys.116.140506.figure5</object-id><object-id xmlns:xlink="http://www.w3.org/1999/xlink" content-type="arpha" xlink:type="simple">332EA3BF-D8B0-50A5-BCF3-BF8B47C63CD8</object-id><label>Figure 5.</label><caption><p><italic><tp:taxon-name><tp:taxon-name-part taxon-name-part-type="genus" reg="Beltraniella">Beltraniella</tp:taxon-name-part><tp:taxon-name-part taxon-name-part-type="species" reg="xinglongensis">xinglongensis</tp:taxon-name-part></tp:taxon-name></italic> (holotype: <named-content xmlns:xlink="http://www.w3.org/1999/xlink" content-type="dwc:institutional_code" xlink:title="Herbarium Mycologicum Academiae Sinicae at the Institute of Microbiology, Chinese Academy of Sciences" xlink:href="http://grbio.org/institution/chinese-academy-sciences" xlink:type="simple">HMAS</named-content> 353196) <bold>a, b</bold> colony front and back after 7 days culture on PDA <bold>c</bold> setae <bold>d–f</bold> long conidiophores <bold>g</bold> short conidiophores <bold>h</bold> separating cells and conidia <bold>i</bold> conidia. Scale bars: 10 μm (<bold>d–i</bold>).</p></caption><graphic xmlns:xlink="http://www.w3.org/1999/xlink" xlink:href="mycokeys-116-125-g005.jpg" position="float" orientation="portrait" xlink:type="simple" id="oo_1304097.jpg"><uri content-type="original_file" xlink:type="simple">https://binary.pensoft.net/fig/1304097</uri></graphic></fig></tp:treatment-sec><tp:treatment-sec sec-type="etymology" id="SECID0E2YBG"><title>Etymology.</title><p>The epithet “<italic><tp:taxon-name><tp:taxon-name-part taxon-name-part-type="genus" reg="Beltraniella"/><tp:taxon-name-part taxon-name-part-type="species" reg="xinglongensis">xinglongensis</tp:taxon-name-part></tp:taxon-name></italic>” refers to the name of the location, Xinglong tropical botanical garden where the holotype was collected.</p></tp:treatment-sec><tp:treatment-sec sec-type="description" id="SECID0ELZBG"><title>Description.</title><p>Parasitic on decaying leaves. Asexual morph: Setae dark-brown, unbranched, tapering to a pointed apex, upright, single or in small groups, septate, straight or gently flexuous, emerging from radially lobed basal cells, 75.9–195.9 × 2.5–6.1 μm. Conidiophores septate, occasionally reduced to conidiogenous cells, smooth, swollen at the base, subhyaline to pale brown, present two distinct forms: long and short. Long conidiophores emerging from lobed basal cells, upright, straight or gently curved, simple or branched at apical regions, 13–15 septate, verrucose, swollen at the base, olivaceous to dark-brown, arising from basal cells of setae or from separate, 232.5–298.6 × 2.4–4.9 μm. Short conidiophores hyaline, septate, smooth, 21.2–47.8 × 3.2–6.4 μm. Conidiogenous cells ovoid, polyblastic, cylindrical, hyaline to subhyaline, integrated, denticulate, terminal, smooth, 6.5–9.7 × 2.8–5.4 μm. Separating cells fusiform, ellipsoid to subglobose, smooth, 13.6–17.6 × 2.3–5.4 μm. Conidia originate directly from the conidiogenous cells in the long conidiophores and from the separating cells in the short ones, teardrop-shaped, narrow-tipped, aggregated, terminal, simple, dry, straight, hyaline, smooth and integrated, without a hyaline transverse band, 21.9–28.7 × 5.0–9.5 μm. Sexual morph: Inconclusive.</p></tp:treatment-sec><tp:treatment-sec sec-type="description" id="SECID0EQZBG"><title>Culture characteristics.</title><p>On PDA medium, after seven days of dark incubation in a 25 °C incubator, colonies reached a diameter of 90 mm with a growth rate of 12.5–13.1 mm/day. Colonies on PDA raised, cottony, white, flatter, with gray exudates, sparse aerial mycelia, undulate margin; reverse white, with an undulate margin, abundant gray exudates.</p></tp:treatment-sec><tp:treatment-sec sec-type="material" id="SECID0EVZBG"><title>Additional material studied.</title><p>China • Hainan Province, Wanning City, Xinglong tropical botanical garden, <named-content xmlns:xlink="http://www.w3.org/1999/xlink" content-type="dwc:verbatimCoordinates" xlink:type="simple"><named-content content-type="geo-json" specific-use="{&#34;type&#34;:&#34;Point&#34;,&#34;coordinates&#34;:[110.198611,18.733056]}" id="NCID0E5ZBG" xlink:type="simple">18°43'59"N, 110°11'55"E</named-content></named-content>, on decaying leaves, 24 April 2024, W.W. Liu, <named-content xmlns:xlink="http://www.w3.org/1999/xlink" content-type="dwc:institutional_code" xlink:title="Herbarium of the Department of Plant Pathology at Shandong Agricultural University" xlink:href="http://grbio.org/institution/shandong-agricultural-university" xlink:type="simple">HSAUP</named-content> 737701, living culture SAUCC737701.</p></tp:treatment-sec><tp:treatment-sec sec-type="notes" id="SECID0EH1BG"><title>Notes.</title><p>Based on the phylogenetic tree constructed with <abbrev xmlns:xlink="http://www.w3.org/1999/xlink" xlink:title="internal transcribed spacer" id="ABBRID0EN1BG" xlink:type="simple">ITS</abbrev> and <abbrev xmlns:xlink="http://www.w3.org/1999/xlink" xlink:title="large subunit of ribosomal RNA" id="ABBRID0ER1BG" xlink:type="simple">LSU</abbrev> sequence, <italic><tp:taxon-name><tp:taxon-name-part taxon-name-part-type="genus" reg="Beltraniella">Beltraniella</tp:taxon-name-part><tp:taxon-name-part taxon-name-part-type="species" reg="dujiangyanensis">dujiangyanensis</tp:taxon-name-part></tp:taxon-name></italic> was the closest relative to <italic><tp:taxon-name><tp:taxon-name-part taxon-name-part-type="genus" reg="Beltraniella">B.</tp:taxon-name-part><tp:taxon-name-part taxon-name-part-type="species" reg="xinglongensis">xinglongensis</tp:taxon-name-part></tp:taxon-name></italic>, with a gap of 16/502 bp between their comparative <abbrev xmlns:xlink="http://www.w3.org/1999/xlink" xlink:title="internal transcribed spacer" id="ABBRID0EL2BG" xlink:type="simple">ITS</abbrev> sequences. Morphologically, <italic><tp:taxon-name><tp:taxon-name-part taxon-name-part-type="genus" reg="Beltraniella">B.</tp:taxon-name-part><tp:taxon-name-part taxon-name-part-type="species" reg="xinglongensis">xinglongensis</tp:taxon-name-part></tp:taxon-name></italic> differed from <italic><tp:taxon-name><tp:taxon-name-part taxon-name-part-type="genus" reg="Beltraniella">B.</tp:taxon-name-part><tp:taxon-name-part taxon-name-part-type="species" reg="dujiangyanensis">dujiangyanensis</tp:taxon-name-part></tp:taxon-name></italic> in having longer long conidiophores (<italic><tp:taxon-name><tp:taxon-name-part taxon-name-part-type="genus" reg="Beltraniella">B.</tp:taxon-name-part><tp:taxon-name-part taxon-name-part-type="species" reg="xinglongensis">xinglongensis</tp:taxon-name-part></tp:taxon-name></italic>: 232.5–298.6 × 2.4–4.9 μm vs. <italic><tp:taxon-name><tp:taxon-name-part taxon-name-part-type="genus" reg="Beltraniella">B.</tp:taxon-name-part><tp:taxon-name-part taxon-name-part-type="species" reg="dujiangyanensis">dujiangyanensis</tp:taxon-name-part></tp:taxon-name></italic>: 113.1–259.9 × 3.1–5.8 μm) and more septa (<italic><tp:taxon-name><tp:taxon-name-part taxon-name-part-type="genus" reg="Beltraniella">B.</tp:taxon-name-part><tp:taxon-name-part taxon-name-part-type="species" reg="xinglongensis">xinglongensis</tp:taxon-name-part></tp:taxon-name></italic>: 13–15 septa vs. <italic><tp:taxon-name><tp:taxon-name-part taxon-name-part-type="genus" reg="Beltraniella">B.</tp:taxon-name-part><tp:taxon-name-part taxon-name-part-type="species" reg="dujiangyanensis">dujiangyanensis</tp:taxon-name-part></tp:taxon-name></italic>: 9–10 septa), longer in short conidiophores (<italic><tp:taxon-name><tp:taxon-name-part taxon-name-part-type="genus" reg="Beltraniella">B.</tp:taxon-name-part><tp:taxon-name-part taxon-name-part-type="species" reg="xinglongensis">xinglongensis</tp:taxon-name-part></tp:taxon-name></italic>: 21.2–47.8 × 3.2–6.4 μm vs. <italic><tp:taxon-name><tp:taxon-name-part taxon-name-part-type="genus" reg="Beltraniella">B.</tp:taxon-name-part><tp:taxon-name-part taxon-name-part-type="species" reg="dujiangyanensis">dujiangyanensis</tp:taxon-name-part></tp:taxon-name></italic>: 13.1–31.9 × 3.2–5.7 μm), longer separating cells (<italic><tp:taxon-name><tp:taxon-name-part taxon-name-part-type="genus" reg="Beltraniella">B.</tp:taxon-name-part><tp:taxon-name-part taxon-name-part-type="species" reg="xinglongensis">xinglongensis</tp:taxon-name-part></tp:taxon-name></italic>: 13.6–17.6 × 2.3–5.4 μm vs. <italic><tp:taxon-name><tp:taxon-name-part taxon-name-part-type="genus" reg="Beltraniella">B.</tp:taxon-name-part><tp:taxon-name-part taxon-name-part-type="species" reg="dujiangyanensis">dujiangyanensis</tp:taxon-name-part></tp:taxon-name></italic>: 9.7–12.3 × 3.1–5.3 μm) and longer conidia (<italic><tp:taxon-name><tp:taxon-name-part taxon-name-part-type="genus" reg="Beltraniella">B.</tp:taxon-name-part><tp:taxon-name-part taxon-name-part-type="species" reg="xinglongensis">xinglongensis</tp:taxon-name-part></tp:taxon-name></italic>: 21.9–28.7 × 5.0–9.5 μm vs. <italic><tp:taxon-name><tp:taxon-name-part taxon-name-part-type="genus" reg="Beltraniella">B.</tp:taxon-name-part><tp:taxon-name-part taxon-name-part-type="species" reg="dujiangyanensis">dujiangyanensis</tp:taxon-name-part></tp:taxon-name></italic>: 16.5–21.1 μm). Consequently, <italic><tp:taxon-name><tp:taxon-name-part taxon-name-part-type="genus" reg="Beltraniella">B.</tp:taxon-name-part><tp:taxon-name-part taxon-name-part-type="species" reg="xinglongensis">xinglongensis</tp:taxon-name-part></tp:taxon-name></italic> was identified as a new <italic><tp:taxon-name><tp:taxon-name-part taxon-name-part-type="genus" reg="Beltraniella">Beltraniella</tp:taxon-name-part></tp:taxon-name></italic> species through phylogenetic analysis and morphological comparison</p></tp:treatment-sec></tp:taxon-treatment>
