# Supplementary material for: ﻿Four new species of Beltraniella (Amphisphaeriales, Beltraniaceae) revealed by morphology and phylogenetic analyses from China
Source: MycoKeys. 2025 Apr 9;116:125–44. doi: 10.3897/mycokeys.116.140506 (PMC12004072; doi:10.3897/mycokeys.116.140506)
Supplement: Supplementary material 1 — DNA sequences [file mycokeys-116-125-s001.fas]

>Beltraniella_acaciae_CPC_29498
TT-TAACTCCC-AAACCCATGTGAACTTACCATT-GTTGCCTCGGCGGAGCCTACCCTGTAGCTACCCTATAAGGTGGTTACCCTGTAGCGCCCCGCCGGTGGATTT-CAAACTCTTGTTATTTTTA--GTAATCTGAGAGTCTTATTTTAAA-TAAGTCAAAACTTTCAACAACGGATCTCTTGGTTCTGGCATCGATGAAGAACGCAGCGAAATGCGATAAGTAATGTGAATTGCAGAATTCAGTGAATCATCGAATCTTTGAACGCACATTGCGCCCATTAGTATTCTAGTGGGCATGCCTGTTCGAGCGTCATTTCAACCCTTAAGCCTAGCTTAGTGTTGGGAATCTATGTGTGGCCCAAGCTACCCTGTAGCGTGGTTACCCTGTAGTTCCTGAAAATCAACGGCGGATTTATAGTATCCTCTGAGCGTAGTAATTTTTT-ATCTCGCTTCTGTTTAGGTGCTGTAGATTTTGCCGCTAAACCCCCAATTTTT-GTA-CGGCGAGTGAAGCGGGAACAGCTCAAA-TTTGAAATCTGGCCTTCGGGTCCGAATTGTAATTTGCAGAGGATGCTTTTGGTTAGGTACTTTCCGAGTTCCCTGGAACGGGACGCCTTAGAGGGTGAGAGCCCCGTACGGTTGGATACCGAGCCTTTGTAAAGCTCCTTCGACGAGTCGAGTAGTTTGGGAATGCTGCTCTAAATGGGAGGTAAATTTCTTCTAAAGCTAAATACCGGCCAGAGACCGATAGCGCACAAGTAGAGTGATCGAAAGATGAAAAGCACTTTGAAAAGAGGGTTAAATAGCACGTGAAATTGTTGAAAGGGAAGCGTTTATGACCAGACTTTTTCCAGGCGGATCATCCGGTGTTCTCACCGGTGCACTTCGTCTGGTTGAGGCCAGCATCGGTTTTCGTAGAGGGATAAAAGCAGTAGGAATGTGATTCCCCCGGGAATGTTATAGCCTATTGTATAATACCTTTATGGGGACCGAGGTTCGCGCATCTGCAAGGATGCTGGCGTAATGGTCATCAACGACCCGTCTTGAAACACGGACCAAGGAGTCGAACATTTGTGCGAGTGTTT-GGGTGTTAAACCCTCACGCGTAATGAAAGTGAACGGAGGTGAGAGCCCTTACGGGTGCATCATCGACCGATCCTGATGTTTTCGGATGGATTTGAGTAAGAGCATAACTGTTCGGACCCGAAAGATGGTGAACTATGCGTGG-ATAGGGTGAAGCCAGAGGAAACTCTGGTGGAGGCTCGCAGCGG-TTCTGACGTGCAAATCGA
>Beltraniella_brevis__DS_2_23
TTTTAACTCCCCAAACCCATGTGAACTTACCATTTGTTGCCTCGGCGGAGCCTACCCTGTAGCTACCCTGTAGGGTGGTTACCCTGTAGCGCCCCGCCGGCGGATTTTCAAACTCTTGTTATTTTAT--GTAATCTGAGCGTCTTATTTTAAA-TAAGTCAAAACTTTCAACAACGGATCTCTTGGTTCTGGCATCGATGAAGAACGCAGCGAAATGCGATAAGTAATGTGAATTGCAGAATTCAGTGAATCATCGAATCTTTGAACGCACATTGCGCCCATTAGTATTCTAGTGGGCATGCCTGTTCGAGCGTCATTACAACCCTTAAGCCTAGCTTAGTGTTGGGAATCTATGTGTGGCCCAAGCTACCCTGTAGCGTGGTTACCCTGTAGCTCCTGAAAAACAACGGCGGATTTGCAGTATCCTCTGAGCGTAGTAATTTTTT-ATCTCGCTTCTGTTTAGGTGCTGTAGGTTCTGCCGCTAAACCCCCAACTTTTTTTAACGGCGAGTGAAGCGGGAACAGCTCAAA-TTTGAAATCTGGCCTTCGGGTCCGAATTGTAATTTGCAGAGGATGCTTTTGGTTAGGTACTTTCCGAGTTCCCTGGAACGGGACGCCTTAGAGGGTGAGAGCCCCGTACGGTTGGATACCGAGCCTTTGTAAAGCTCCTTCGACGAGTCGAGTAGTTTGGGAATGCTGCTCTAAATGGGAGGTAAATTTCTTCTAAAGCTAAATACCGGCCAGAGACCGATAGCGCACAAGTAGAGTGATCGAAAGATGAAAAGCACTTTGAAAAGAGGGTTAAATAGCACGTGAAATTGTTGAAAGGGAAGCGTTTATGACCAGACTTTTTCCAGGCGGATCATCCGGTGTTCTCACCGGTGCACTTCGTCTGGTGGAGGCCAGCATCGGTTTTCGTAGAGGGATAAAAGCTTTAGGAATGTGATTCCCCCGGGAATGTTATAGCCTATTGTATAATACCTTTATGGGGACCGAGGTTCGCGCATCTGCAAGGATGCTGGCGTAATGGTCATCAACGACCCGTCTTGAAACACGGACCAAGGAGTCGAACATTTGTGCGAGTGTTT-GGGTGTTAAACCCTCACGCGTAATGAAAGTGAACGGAGGTGAGAGCCCTTACGGGTGCATCATCGACCGATCCTGATGTTTTCGGATGGATTTGAGTAAGAGCATAACTGTTCGGACCCGAAAGATGGTGAACTATGCGTGG-ATAGGGTGAAGCCAGAGGAAACTCTGGTGGAGGCTCGCAGCGG-TTCTGACG----------
>Beltraniella_carolinensis_9502_IFO
----------------------------------------------------------------------------------------------------------------------------------------------------------------------------------------------------------------------------------------------------------------------------------------------------------------------------------------------------------------------------------------------------------------------------------------------------------------------------------------------------------------------AACGGCGAGTGAAGCGGGAACAGCTCCA--TTTGAAATCTGGCCTTCGGGTCCGAATTGTAATTTGCAGAGGATGCTTTTGGTTAGGTACTTTCCGAGTTCCCTGGAACGGGACGCCTTAGAGGGTGAGAGCCCCGTACGGTTGGATACCGAGCCTGTGTAAAGCTCCTTCGACGAGTCGAGTAGTTTGGGAATGCTGCTCTAAATGGGAGGTAAATTTCTTCTAAAGCTAAATACCGGCCAGAGACCGATAGCGCACAAGTAGAGTGATCGAAAGATGAAAAGCACTTTGAAAAGAGGGTTAAATAGCACGTGAAATTGTTGAAAGGGAAGCGTTTATGACCAGACTTTTTCCAGGCGGATCATCCGGTGTTCTCACCGGTGCACTTCGTCTGGTTGAGGCCAGCATCGGTTTTCGTAGAGGGATAAAAGCAGTAGGAATGTGGTTCCTCCGGGAATGTTATAGCCTATTGTATAATACCTTTATGGGGACCGAGGTTCGCGC-TCTGCAAGGATGCTGGCGTAATGGTCATCAACGACCCGTCTTGAAACACGGACCAAGGAGTCGAACATTTGTGCGAGTGTTT-GGGTGTTAAACCCTCACGCGTAATGAAAGTGAACGGAGGTGAGAGCCCTTACGGGTGCATCATCGACCGATCCTGATGTTTTCGGATGGATTTGAGTAAGAGCATAACTGTTCGGACCCGAAAGATGGTGAACTATGCGTGG-ATAGGGTGAAGCCAGAGGAAACTCTGGTGGAGGCTCGCAGCGG-TTCTGACGTGCAAATCGA
>Beltraniella_dujiangyanensis_SAUCC427003
TTCTAACTCCC-AAACCCATGTGAACTTACCACT-GTTGCCTCGGCGGAGCCTACCCTGTAGCTACCCTGTAGGGTGGTTACCCTGTAGCGCCCCGCCGGTGGATTTTCAAACTCTTGTTATTTTTTTAGTAATCTGAGCGTCTTATTTTTAAATAAGTCAAAACTTTCAACAACGGATCTCTTGGTTCTGGCATCGATGAAGAACGCAGCGAAATGCGATAATTAATGTGAATTGCAGAATTCAGTGAATCATCGAATCTTTGAACGCACATTGCGCCCATTAGTATTCTAGTGGGCATGCCTGTTCGAGCGTCATTTCAACCCTTAAGCCTAGCTTAGTGTTGGGAATCTATGTGTGGGCCACGCTACCCTGTAGCGTGGTTACCCTGTAGTTCCTGAAAAACAACGGCGGATTTGTAGTATCCTCTGAGCGTAGTAATCTTTT-ATCTCGCTTCTGTTTAGGTGCTGTAGATCCTGCCGCTAAACCCCCCATATTTTGTAACGGCGAGTGAAGCGGGAACAGCTCAAA-TTTGAAATCTGGCCCTTGGGTCCGAATTGTAATTTGCAGAGGATGCTTTTGGTTAGGTACTTTCCGAGTTCCCTGGAACGGGACGCCTTAGAGGGTGAGAGCCCCGTACGGTTGGATACCGAGCCTTTGTAAAGCTCCTTCGACGAGTCGAGTAGTTTGGGAATGCTGCTCTAAATGGGAGGTAAATTTCTTCTAAAGCTAAATACCGGCCAGAGACCGATAGCGCACAAGTAGAGTGATCGAAAGATGAAAAGCACTTTGAAAAGAGGGTTAAATAGCACGTGAAATTGTTGAAAGGGAAGCGTTTATGACCAGACTTTTTCCAGGCGGATCATCCGGTGTTCTCACCGGTGCACTTCGCCTGGTTGAGGCCAGCATCGGTTTTCGTAGAGGGATAAAAGCTTTAGGAATGTGGTTCCTCCGGGAATGTTATAGCCTATTGTATAATACCTTTATGGGGACCGAGGTTCGCGC-TCTGCAAGGATGCTGGCGTAATGGTCATCAACGACCCGTCTTGAAACACGGACCAAGGAGTCGAACATTTGTGCGAGTGTTT-GGGTGTTAAACCCTCACGCGTAATGAAAGTGAACGGAGGTGAGAGCCCTTACGGGTGCATCATCGACCGATCCTGATGTTTTCGGATGGATTTGAGTAAGAGCATAACTGTTCGGACCCGAAAGATGGTGAACTATGCGTGG-ATAGGGTGAAGCCAGAGGAAACTCTGGTGGAGGCTCGCAGCGG-TTCTGACGTGCAAATCGA
>Beltraniella_dujiangyanensis_SAUCC427004
TTCTAACTCCC-AAACCCATGTGAACTTACCACT-GTTGCCTCGGCGGAGCCTACCCTGTAGCTACCCTGTAGGGTGGTTACCCTGTAGCGCCCCGCCGGTGGATTTTCAAACTCTTGTTATTTTTTTAGTAATCTGAGCGTCTTATTTTTAAATAAGTCAAAACTTTCAACAACGGATCTCTTGGTTCTGGCATCGATGAAGAACGCAGCGAAATGCGATAATTAATGTGAATTGCAGAATTCAGTGAATCATCGAATCTTTGAACGCACATTGCGCCCATTAGTATTCTAGTGGGCATGCCTGTTCGAGCGTCATTTCAACCCTTAAGCCTAGCTTAGTGTTGGGAATCTATGTGTGGGCCACGCTACCCTGTAGCGTGGTTACCCTGTAGTTCCTGAAAAACAACGGCGGATTTGTAGTATCCTCTGAGCGTAGTAATCTTTT-ATCTCGCTTCTGTTTAGGTGCTGTAGATCCTGCCGCTAAACCCCCCATATTTTGTAACGGCGAGTGAAGCGGGAACAGCTCAAA-TTTGAAATCTGGCCCTTGGGTCCGAATTGTAATTTGCAGAGGATGCTTTTGGTTAGGTACTTTCCGAGTTCCCTGGAACGGGACGCCTTAGAGGGTGAGAGCCCCGTACGGTTGGATACCGAGCCTTTGTAAAGCTCCTTCGACGAGTCGAGTAGTTTGGGAATGCTGCTCTAAATGGGAGGTAAATTTCTTCTAAAGCTAAATACCGGCCAGAGACCGATAGCGCACAAGTAGAGTGATCGAAAGATGAAAAGCACTTTGAAAAGAGGGTTAAATAGCACGTGAAATTGTTGAAAGGGAAGCGTTTATGACCAGACTTTTTCCAGGCGGATCATCCGGTGTTCTCACCGGTGCACTTCGCCTGGTTGAGGCCAGCATCGGTTTTCGTAGAGGGATAAAAGCTTTAGGAATGTGGTTCCTCCGGGAATGTTATAGCCTATTGTATAATACCTTTATGGGGACCGAGGTTCGCGC-TCTGCAAGGATGCTGGCGTAATGGTCATCAACGACCCGTCTTGAAACACGGACCAAGGAGTCGAACATTTGTGCGAGTGTTT-GGGTGTTAAACCCTCACGCGTAATGAAAGTGAACGGAGGTGAGAGCCCTTACGGGTGCATCATCGACCGATCCTGATGTTTTCGGATGGATTTGAGTAAGAGCATAACTGTTCGGACCCGAAAGATGGTGAACTATGCGTGG-ATAGGGTGAAGCCAGAGGAAACTCTGGTGGAGGCTCGCAGCGG-TTCTGACGTGCAAATCGA
>Beltraniella_endiandrae_CBS_137976_
TTCTAACTCCC-AAACCCATGTGAACTTACCATT-GTTGCCTCGGCGGAGCCTACCCTGTAGCTACCCTGTAGGGTGGTTACCCTGTAGTGCCCCGCCGGCGGATTTTCAAACTCTTGTTATTTTAT--GTAATCTGAGCGTCTTATTTTAAA-TAAGTCAAAACTTTCAACAACGGATCTCTTGGTTCTGGCATCGATGAAGAACGCAGCGAAATGCGATAAGTAATGTGAATTGCAGAATTCAGTGAATCATCGAATCTTTGAACGCACATTGCGCCCATTAGTATTCTAGTGGGCATGCCTGTTCGAGCGTCATTTCAACCCTTAAGCCTAGCTTAGTGTTGGGAGTCTATGTGTGGCCCAAGCTACCCTGTAGCGTGGTTACCCTGTAGCTCCTGAAAATCAACGGCGGATTTACAGTATCCTCTGAGCGTAGTAATTTTTTTATCTCGCTTCTGTTTAGGTGCTGTAGGTTCTGCCGCTAAACCCCCAATTTTTTTTAACGGCGAGTGAAGCGGGAACAGCTCAAA-TTTGAAATCTGGCCCTCGGGTCCGAATTGTAATTTGCAGAGGATGCTTTTGGTTAGGTACTTTCCGAGTTCCCTGGAACGGGACGCCTTAGAGGGTGAGAGCCCCGTACGGTTGGATACCGAGCCTTTGTAAAGCTCCTTCGACGAGTCGAGTAGTTTGGGAATGCTGCTCTAAATGGGAGGTAAATTTCTTCTAAAGCTAAATACCGGCCAGAGACCGATAGCGCACAAGTAGAGTGATCGAAAGATGAAAAGCACTTTGAAAAGAGGGTTAAATAGCACGTGAAATTGTTGAAAGGGAAGCGTTTATGACCAGACTTTTTCCAGGCGGATCATCCGGTGTTCTCACCGGTGCACTTCGTCTGGTTGAGGCCAGCATCGGTTTTCGTAGAGGGATAAAAGCAGTAGGAATGTGGTTCCTCCGGGAATGTTATAGCCTATTGTATAATACCTCTATGGGGACCGAGGTTCGCGC-TCTGCAAGGATGCTGGCGTAATGGTCATCAACGACCCGTCTTGAAACACGGACCAAGGAGTCGAACATTTGTGCGAGTGTTT-GGGTGTTAAACCCTCACGCGTAATGAAAGTGAACGGAGGTGAGAGCCCTTACGGGTGCATCATCGACCGATCCTGATGTTTTCGGATGGATTTGAGTAAGAGCATAACTGTTCGGACCCGAAAGATGGTGAACTATGCGTGG-ATAGGGTGAAGCCAGAGGAAACTCTGGTGGAGGCTCGCAGCGG-TTCTGACGTGCAAATCGA
>Beltraniella_fertilis__MFLUCC_20_0119
TT-TTACTCCC-AAACCCATGTGAACTTACCATT-GTTGCCTCGGCGGAGCCTACCCTGTAGCTACCCTGTAGGGTGGTTACCCTGTAGCGCCCCGCCGGTGGATTTTCAAACTCTTGTTATTTTTA--GTAATCTGAGAGTCTTATTTTAAA-TAAGTCAAAACTTTCAACAACGGATCTCTTGGTTCTGGCATCGATGAAGAACGCAGCGAAATGCGATAAGTAATGTGAATTGCAGAATTCAGTGAATCATCGAATCTTTGAACGCACATTGCGCCCATTAGTATTCTAGTGGGCATGCCTGTTCGAGCGTCATTTCAACCCTTAAGCCTAGCTTAGTGTTGGGAATCTATGTGTGGCCCACGTTACCCTGTAGCGTGGTTACCCTGTAGTTCCTGAAAATCAACGGCGGATTTATAGTATCCTCTGAGCGTAGTAATTTTTT-ATCTCGCTTCTGTTTAGGTGCTGTAGATTCTGCCGCTAAACCCCCAATTTTTTGTA-CGGCGAGTGAAGCGGGAACAGCTCAAA-TTTGAAATCTGGCCTTCGGGTCCGAATTGTAATTTGCAGAGGATGCTTTTGGTTAGGTACTTTCCGAGTTCCCTGGAACGGGACGCCTTAGAGGGTGAGAGCCCCGTACGGTTGGATACCGAGCCTTTGTAAAGCTCCTTCGACGAGTCGAGTAGTTTGGGAATGCTGCTCTAAATGGGAGGTAAATTTCTTCTAAAGCTAAATACCGGCCAGAGACCGATAGCGCACAAGTAGAGTGATCGAAAGATGAAAAGCACTTTGAAAAGAGGGTTAAATAGCACGTGAAATTGTTGAAAGGGAAGCGTTTATGACCAGACTTTTTCCAGGCGGATCATCCGGTGTTCTCACCGGTGCACTTCGTCTGGTTGAGGCCAGCATCGGTTTTCGTAGAGGGATAAAAGCAGTAGGAATGTGATTCCCCCGGGAATGTTATAGCCTATTGTATAATACCTTTATGGGGACCGAGGTTCGCGC-TCTGCAAGGATGCTGGCGTAATGGTCATCAACGACCCGTCTTGAAACACGGACCAAGGAGTCGAACATTTGTGCAAGTGTTT-GGGTGTTAAACCCTCACGCGTAATGAAAGTGAACGGAGGTGAGAGCCCTTACGGGTGCATCATCGACCGATCCTGATGTTTTCGGATGGATTTGAGTAAGAGCATAACTGTTCGGACCCGAAAGATGGTGAACTATGCGTGGGATAGGGTGAAGCCAGAGGAAACTCTGGTGGAGCTTCGCAGCGGGTTCTGACGTGCAAATCGA
>Beltraniella_hesseae_BRIP_72433a
TTCTAACTCCC-AAACCCATGTGAACTTACCATT-GTTGCCTCGGCGGAGCCTACCCTGTAGCTACCCTGTAGGGTGGTTACCCTGTAGCGCCCCGCCGGTGGATTTTCAAACTCTTGTTATTTTTA--GTAATCTGAGCGTCTTATTTTAAA-TAAGTCAAAACTTTCAACAACGGATCTCTTGGTTCTGGCATCGATGAAGAACGCAGCGAAATGCGATAAGTAATGTGAATTGCAGAATTCAGTGAATCATCGAATCTTTGAACGCACATTGCGCCCATTAGTATTCTAGTGGGCATGCCTGTTCGAGCGTCATTTCAACCCTTAAGCCTAGCTTAGTGTTGGGAATCTATGTGTGGCCCACGTTACCCTGTAGCGTGGTTACCCTGTAGTTCCTGAAAAACAACGGCGGATTTATAGTATCCTCTGAGCGTAGTAATTCTTT-ATCTCGCTTCTGTTTAGGTGCTGTAGATTCTGCCGCTAAACCCCCAATTTTTTGTAACGGCGAGTGAAGCGGGAACAGCTCAAA-TTTGAAATCTGGCCTTCGGGTCCGAATTGTAATTTGCAGAGGATGCTTTTGGTTAGGTACTTTCCGAGTTCCCTGGAACGGGACGCCTTAGAGGGTGAGAGCCCCGTACGGTTGGATACCGAGCCTTTGTAAAGCTCCTTCGACGAGTCGAGTAGTTTGGGAATGCTGCTCTAAATGGGAGGTAAATTTCTTCTAAAGCTAAATACCGGCCAGAGACCGATAGCGCACAAGTAGAGTGATCGAAAGATGAAAAGCACTTTGAAAAGAGGGTTAAATAGCACGTGAAATTGTTGAAAGGGAAGCGTTTATGACCAGACTTTTTCCAGGCGGATCATCCGGTGTTCTCACCGGTGCACTTCGTCTGGTTGAGGCCAGCATCGGTTTTCGTAGAGGGATAAAAGCTTTAGGAATGTGGTTCCTCCGGGAATGTTATAGCCTATTGTATAATACCTTTACGGGGACCGAGGTTCGCGC-TCTGCAAGGATGCTGGCGTAATGGTCATCAACGACCCGTCTTGAAACACGGACCAAGGAGTCGAACATTTGTGCGAGTGTTT-GGGTGTTAAACCCTCACGCGTAATGAAAGTGAACGGAGGTGAGAGCCCTTACGGGTGCATCATCGACCGATCCTGATGTTTTCGGATGGATTTGAGTAAGAGCATAACTGTTCGGACCCGAAAGATGGTGAACTATGCGTGG-ATAGGGTGAAGCCAGAGGAAACTCTGGTGGAGGCTCGCAGCGG-TTCTGACGTGCAAATCGA
>Beltraniella_humicola_CBS_203_64
TTCTAACTCCC-AAACCCATGTGAACTTACCATT-GTTGCCTCGGCAGAGCCTACCCTGTAGCTACCCTGTAGGGTGGTTACCCTGTAGCGCCCCGCCGGTGGATTTTCAAACTCTTGTTATTTTTA--GTAATCTGAGAGTCTTATTTTAAA-TAAGTCAAAACTTTCAACAACGGATCTCTTGGTTCTGGCATCGATGAAGAACGCAGCGAAATGCGATAAGTAATGTGAATTGCAGAATTCAGTGAATCATCGAATCTTTGAACGCACATTGCGCCCATTAGTATTCTAGTGGGCATGCCTGTTCGAGCGTCATTTCAACCCTTAAGCCTAGCTTAGTGTTGGGAATCTACGTGTGGCCCAAGCTACCCTGTAGCGTGGTTACCCTGTAGTTCCTGAAAAACAACGGCGGATTTATAGTATCCTCTGAGCGTAGTAATTCTTT-ATCTCGCTTCTGTTTAGGTGCTGTAGACCCTGCCGCTAAACCCCCAATTTTTTGTAACGGCGAGTGAAGCGGGAACAGCTCAAA-TTTGAAATCTGGCCCTCGGGTCCGAATTGTAATTTGCAGAGGATGCTTTTGGTTAGGTACTTTCCGAGTTCCCTGGAACGGGACGCCTTAGAGGGTGAGAGCCCCGTACGGTTGGATACCGAGCCTTTGTAAAGCTCCTTCGACGAGTCGAGTAGTTTGGGAATGCTGCTCTAAATGGGAGGTAAATTTCTTCTAAAGCTAAATACCGGCCAGAGACCGATAGCGCACAAGTAGAGTGATCGAAAGATGAAAAGCACTTTGAAAAGAGGGTTAAATAGCACGTGAAATTGTTGAAAGGGAAGCGTTTATGACCAGACTTTTTCCAGGCGGATCATCCGGTGTTCTCACCGGTGCACTTCGTCTGGTTGAGGCCAGCATCGGTTTTCGTAGAGGGATAAAAGCTTTAGGAATGTGGTTCCTCCGGGAATGTTATAGCCTATTGTATAATACCTCTACGGGGACCGAGGTTCGCGC-TCTGCAAGGATGCTGGCGTAATGGTCATCAACGACCCGTCTTGAAACACGGACCAAGGAGTCGAACATTTGTGCGAGTGTTT-GGGTGTTAAACCCTCACGCGTAATGAAAGTGAACGGAGGTGAGAGCCCTTACGGGTGCATCATCGACCGATCCTGATGTTTTCGGATGGATTTGAGTAAGAGCATAACTGTTCGGACCCGAAAGATGGTGAACTATGCGTGG-ATAGGGTGAAGCCAGAGGAAACTCTGGTGGAGGCTCGCAGCGG-TTCTGACGTGCAAATCGA
>Beltraniella_jianfengensis_SAUCC638601
TTCTAACTCCC-AAACCCATGTGAACTTACCATT-GTTGCCTCGGCGGAGCCTACCCTGTAGCTACCCTGTAGGGTGGTTACCCTGTAGCGCCCCGCCGGTGGATTTTCAAACTCTTGTTATTTTAT--GTAATCTGAGCGTCTTATTTTAAA-TAAGTCAAAACTTTCAACAACGGATCTCTTGGTTCTGGCATCGATGAAGAACGCAGCGAAATGCGATAAGTAATGTGAATTGCAGAATTCAGTGAATCATCGAATCTTTGAACGCACATTGCGCCCATTAGTATTCTAGTGGGCATGCCTGTTCGAGCGTCATTACAACCCTTAAGCCTAGCTTAGTGTTGGGAATCTATGTGTGGCCCAAGCTACCCTGTAGCGTGGTTACCCTGTAGTTCCTGAAAAACAACGGCGGATTTACAGTATCCTCTGAGCGTAGTAATTTTTT-ATCTCGCTTCTGTTTAGGTGCTGTAGGTTCTGCCGCTAAACCCCCAACTTTTTTTAACGGCGAGTGAAGCGGGAACAGCTCAAA-TTTGAAATCTGGCCTTCGGGTCCGAATTGTAATTTGCAGAGGATGCTTTTGGTTAGGTACTTTCCGAGTTCCCTGGAACGGGACGCCTTAGAGGGTGAGAGCCCCGTACGGTTGGATACCGAGCCTTTGTAAAGCTCCTTCGACGAGTCGAGTAGTTTGGGAATGCTGCTCTAAATGGGAGGTAAATTTCTTCTAAAGCTAAATACCGGCCAGAGACCGATAGCGCACAAGTAGAGTGATCGAAAGATGAAAAGCACTTTGAAAAGAGGGTTAAATAGCACGTGAAATTGTTGAAAGGGAAGCGTTTATGACCAGACTTTTTCCAGGCGGATCATCCGGTGTTCTCACCGGTGCACTTCGTCTGGTTGAGGCCAGCATCGGTTTTCGTAGAGGGATAAAAGCTTTAGGAATGTGATTCCCCCGGGAATGTTATAGCCTATTGTATAATACCTTTATGGGGACCGAGGTTCGCGCATCTGCAAGGATGCTGGCGTAATGGTCATCAACGACCCGTCTTGAAACACGGACCAAGGAGTCGAACATTTGTGCGAGTGTTT-GGGTGTTAAACCCTCACGCGTAATGAAAGTGAACGGAGGTGAGAGCCCTTACGGGTGCATCATCGACCGATCCTGATGTTTTCGGATGGATTTGAGTAAGAGCATAACTGTTCGGACCCGAAAGATGGTGAACTATGCGTGG-ATAGGGTGAAGCCAGAGGAAACTCTGGTGGAGGCTCGCAGCGG-TTCTGACGTGCAAATCGA
>Beltraniella_jianfengensis_SAUCC638602
TTCTAACTCCC-AAACCCATGTGAACTTACCATT-GTTGCCTCGGCGGAGCCTACCCTGTAGCTACCCTGTAGGGTGGTTACCCTGTAGCGCCCCGCCGGTGGATTTTCAAACTCTTGTTATTTTAT--GTAATCTGAGCGTCTTATTTTAAA-TAAGTCAAAACTTTCAACAACGGATCTCTTGGTTCTGGCATCGATGAAGAACGCAGCGAAATGCGATAAGTAATGTGAATTGCAGAATTCAGTGAATCATCGAATCTTTGAACGCACATTGCGCCCATTAGTATTCTAGTGGGCATGCCTGTTCGAGCGTCATTACAACCCTTAAGCCTAGCTTAGTGTTGGGAATCTATGTGTGGCCCAAGCTACCCTGTAGCGTGGTTACCCTGTAGTTCCTGAAAAACAACGGCGGATTTACAGTATCCTCTGAGCGTAGTAATTTTTT-ATCTCGCTTCTGTTTAGGTGCTGTAGGTTCTGCCGCTAAACCCCCAACTTTTTTTAACGGCGAGTGAAGCGGGAACAGCTCAAA-TTTGAAATCTGGCCTTCGGGTCCGAATTGTAATTTGCAGAGGATGCTTTTGGTTAGGTACTTTCCGAGTTCCCTGGAACGGGACGCCTTAGAGGGTGAGAGCCCCGTACGGTTGGATACCGAGCCTTTGTAAAGCTCCTTCGACGAGTCGAGTAGTTTGGGAATGCTGCTCTAAATGGGAGGTAAATTTCTTCTAAAGCTAAATACCGGCCAGAGACCGATAGCGCACAAGTAGAGTGATCGAAAGATGAAAAGCACTTTGAAAAGAGGGTTAAATAGCACGTGAAATTGTTGAAAGGGAAGCGTTTATGACCAGACTTTTTCCAGGCGGATCATCCGGTGTTCTCACCGGTGCACTTCGTCTGGTTGAGGCCAGCATCGGTTTTCGTAGAGGGATAAAAGCTTTAGGAATGTGATTCCCCCGGGAATGTTATAGCCTATTGTATAATACCTTTATGGGGACCGAGGTTCGCGCATCTGCAAGGATGCTGGCGTAATGGTCATCAACGACCCGTCTTGAAACACGGACCAAGGAGTCGAACATTTGTGCGAGTGTTT-GGGTGTTAAACCCTCACGCGTAATGAAAGTGAACGGAGGTGAGAGCCCTTACGGGTGCATCATCGACCGATCCTGATGTTTTCGGATGGATTTGAGTAAGAGCATAACTGTTCGGACCCGAAAGATGGTGAACTATGCGTGG-ATAGGGTGAAGCCAGAGGAAACTCTGGTGGAGGCTCGCAGCGG-TTCTGACGTGCAAATCGA
>Beltraniella_myristicae_SAUCC639001
TTCTAACTCCC-AAACCCATGTGAACTTACCATT-GTTGCCTCGGCGGAGCCTACCCTGTAGCTACCCTGTAGGGTGGTTACCCTGTAGCGCCCCGCCGACGGATTTTCAAACTCTTGTTATTTTAT--GTAATCTGAGCGTCTTATTTTAAA-TAAGTCAAAACTTTCAACAACGGATCTCTTGGTTCTGGCATCGATGAAGAACGCAGCGAAATGCGATAAGTAATGTGAATTGCAGAATTCAGTGAATCATCGAATCTTTGAACGCACATTGCGCCCATTAGTATTCTAGTGGGCATGCCTGTTCGAGCGTCATTACAACCCTTAAGCCTAGCTTAGTGTTGGGAATCTATGTGTGGCCCAAGCTACCCTGTAGCGTGGTTACCCTGTAGTTCCTGAAAAACAACGGCGGATTTGCAGTATCCTCTGAGCGTAGTAATTCTTT-ATCTCGCTTCTGTTTAGGTGCTGTAGGTTCTGCCGCTAAACCCCCAACTTTTTTTAACGGCGAGTGAAGCGGGAACAGCTCAAA-TTTGAAATCTGGCCTTCGGGTCCGAATTGTAATTTGCAGAGGATGCTTTTGGTTAGGTACTTTCCGAGTTCCCTGGAACGGGACGCCTTAGAGGGTGAGAGCCCCGTACGGTTGGATACCGAGCCTTTGTAAAGCTCCTTCGACGAGTCGAGTAGTTTGGGAATGCTGCTCTAAATGGGAGGTAAATTTCTTCTAAAGCTAAATACCGGCCAGAGACCGATAGCGCACAAGTAGAGTGATCGAAAGATGAAAAGCACTTTGAAAAGAGGGTTAAATAGCACGTGAAATTGTTGAAAGGGAAGGGTTTATGACCAGACTTTTTCCAGGCGGATCATCCGGTGTTCTCACCGGTGCACTTCGTCTGGTGAAGGCCAGCATCGGTTTTCGTAGAGGGATAAAAGCTTTAGGAATGTGATTCCCCCGGGAATGTTATAGCCTATTGTATAATACCTTTATGGGGACCGAGGTTCGCGCATCTGCAAGGATGCTGGCGTAATGGTCATCAACCACCCGTCTTGAAACACGGACCAAGGAGTCGAACATTTGTGCGAGTGTTT-GGGTGTTAAACCCTCACGCGTAATGAAAGTGAACGGAGGTGAGAGCCCTTACGGGTGCATCATCGACCGATCCTGATGTTTTCGGATGGATTTGAGTAAGAGCATAACTGTTCGGACCCGAAAGATGGTGAACTATGCGTGG-ATAGGGTGAAGCCAGAGGAAACTCTGGTGGAGGCTCGCAGCGG-TTCTGACGTGCAAATCGA
>Beltraniella_myristicae_SAUCC639002
TTCTAACTCCC-AAACCCATGTGAACTTACCATT-GTTGCCTCGGCGGAGCCTACCCTGTAGCTACCCTGTAGGGTGGTTACCCTGTAGCGCCCCGCCGACGGATTTTCAAACTCTTGTTATTTTAT--GTAATCTGAGCGTCTTATTTTAAA-TAAGTCAAAACTTTCAACAACGGATCTCTTGGTTCTGGCATCGATGAAGAACGCAGCGAAATGCGATAAGTAATGTGAATTGCAGAATTCAGTGAATCATCGAATCTTTGAACGCACATTGCGCCCATTAGTATTCTAGTGGGCATGCCTGTTCGAGCGTCATTACAACCCTTAAGCCTAGCTTAGTGTTGGGAATCTATGTGTGGCCCAAGCTACCCTGTAGCGTGGTTACCCTGTAGTTCCTGAAAAACAACGGCGGATTTGCAGTATCCTCTGAGCGTAGTAATTCTTT-ATCTCGCTTCTGTTTAGGTGCTGTAGGTTCTGCCGCTAAACCCCCAACTTTTTTTAACGGCGAGTGAAGCGGGAACAGCTCAAA-TTTGAAATCTGGCCTTCGGGTCCGAATTGTAATTTGCAGAGGATGCTTTTGGTTAGGTACTTTCCGAGTTCCCTGGAACGGGACGCCTTAGAGGGTGAGAGCCCCGTACGGTTGGATACCGAGCCTTTGTAAAGCTCCTTCGACGAGTCGAGTAGTTTGGGAATGCTGCTCTAAATGGGAGGTAAATTTCTTCTAAAGCTAAATACCGGCCAGAGACCGATAGCGCACAAGTAGAGTGATCGAAAGATGAAAAGCACTTTGAAAAGAGGGTTAAATAGCACGTGAAATTGTTGAAAGGGAAGGGTTTATGACCAGACTTTTTCCAGGCGGATCATCCGGTGTTCTCACCGGTGCACTTCGTCTGGTGAAGGCCAGCATCGGTTTTCGTAGAGGGATAAAAGCTTTAGGAATGTGATTCCCCCGGGAATGTTATAGCCTATTGTATAATACCTTTATGGGGACCGAGGTTCGCGCATCTGCAAGGATGCTGGCGTAATGGTCATCAACCACCCGTCTTGAAACACGGACCAAGGAGTCGAACATTTGTGCGAGTGTTT-GGGTGTTAAACCCTCACGCGTAATGAAAGTGAACGGAGGTGAGAGCCCTTACGGGTGCATCATCGACCGATCCTGATGTTTTCGGATGGATTTGAGTAAGAGCATAACTGTTCGGACCCGAAAGATGGTGAACTATGCGTGG-ATAGGGTGAAGCCAGAGGAAACTCTGGTGGAGGCTCGCAGCGG-TTCTGACGTGCAAATCGA
>Beltraniella_podocarpi_CPC_36783
TTCTAACTCCC-AAACCCATGTGAACTTACCA---GTTGCCTCGGCGGAGCCTACCCTGTAGCTACCCTGTAGGGTGGTTACCCTGTAGCGCCCCGCCGGTGGATTTTCAAACTCTTGTTATATTTA--GTAATCTGAGAGTCTTATTTTAAAATAAGTCAAAACTTTCAACAACGGATCTCTTGGTTCTGGCATCGATGAAGAACGCAGCGAAATGCGATAAGTAATGTGAATTGCAGAATTCAGTGAATCATCGAATCTTTGAACGCACATTGCGCCCATTAGTATTCTAGTGGGCATGCCTGTTCGAGCGTCATTACAACCCTTAAGCCTAGCTTAGTGTTGGGAATCTATGTGTGGCCCAAGCTACCCTGTAGCGTGGTTACCCTGTAGTTCCTGAAAAACAACGGCGGATTTACAGTGTCCTCTGAGCGTAGTAATTTTTTTATCTCGCTTCTGTTTAGGTGCTGTAGGTTCTGCCGCTAAACCCCCAACTTTTTTTAACGGCGAGTGAAGCGGGAACAGCTCAAA-TTTGAAATCTGGCCTTCGGGTCCGAATTGTAATTTGCAGAGGATGCTTTTGGTTAGGTACTTTCCGAGTTCCCTGGAACGGGACGCCTTAGAGGGTGAGAGCCCCGTACGGTTGGATACCGAGCCTTTGTAAAGCTCCTTCGACGAGTCGAGTAGTTTGGGAATGCTGCTCTAAATGGGAGGTAAATTTCTTCTAAAGCTAAATACCGGCCAGAGACCGATAGCGCACAAGTAGAGTGATCGAAAGATGAAAAGCACTTTGAAAAGAGGGTTAAATAGCACGTGAAATTGTTGAAAGGGAAGCGTTTATGACCAGACTTTTTCCAGGCGGATCATCCGGTGTTCTCACCGGTGCACTTCGTCTGGTTGAGGCCAGCATCGGTTTTCGTAGAGGGATAAAAGCTTTAGGAATGTGGTTCCCCTGGGAATGTTATAGCCTATTGTATAATACCTTTATGGGGACCGAGGTTCGCGCATCTGCAAGGATGCTGGCGTAATGGTCATCAACGACCCGTCTTGAAACACGGACCAAGGAGTCGAACATTTGTGCGAGTGTTT-GGGTGTTAAACCCTCACGCGTAATGAAAGTGAACGGAGGTGAGAGCCCTTACGGGTGCATCATCGACCGATCCTGATGTTTTCGGATGGATTTGAGTAAGAGCATAACTGTTCGGACCCGAAAGATGGTGAACTATGCGTGG-ATAGGGTGAAGCCAGAGGAAACTCTGGTGGAGGCTCGCAGCGG-TTCTGACGTGCAAATCGA
>Beltraniella_portoricensis_CBS_856_70
TT-TAACTCCC-AAACCCATGTGAACTTACCATT-GTTGCCTCGGCGGAGCCTACCCTGTAGCTACCCTGTAGGGTGGTTACCCTGTAGCGCCCCGCCGGCGGATTTTCAAACTCTTGTTATTTTTA--GCAATCTGAGAGTCTTATTTTAAA-TAAGTCAAAACTTTCAACAACGGATCTCTTGGTTCTGGCATCGATGAAGAACGCAGCGAAATGCGATAAGTAATGTGAATTGCAGAATTCAGTGAATCATCGAATCTTTGAACGCACATTGCGCCCATTAGTATTCTAGTGGGCATGCCTGTTCGAGCGTCATTTCAACCCTTAAGCCTAGCTTAGTGTTGGGAATCTACGTGCGGCCCAAGCTACCCTGTAGCGTGGTTACCCTGTAGTTCCTGAAAAACAACGGCGGATTTACAGTATCCTCTGAGCGTAGTAATTTTTT-ATCTCGCTTCTGTTTAGGTGCTGTAGATTCTGCCGCTAAACCCCCAATTTTTTGTAACGGCGAGTGAAGCGGGAACAGCTCAAA-TTTGAAATCTGGCCTTCGGGTCCGAATTGTAATTTGCAGAGGATGCTTTTGGTTAGGTACTTTCCGAGTTCCCTGGAACGGGACGCCTTAGAGGGTGAGAGCCCCGTACGGTTGGATACCGAGCCTGTGTAAAGCTCCTTCGACGAGTCGAGTAGTTTGGGAATGCTGCTCTAAATGGGAGGTAAATTTCTTCTAAAGCTAAATACCGGCCAGAGACCGATAGCGCACAAGTAGAGTGATCGAAAGATGAAAAGCACTTTGAAAAGAGGGTTAAATAGCACGTGAAATTGTTGAAAGGGAAGCGTTTATGACCAGACTTTTTCCAGGCGGATCATCCGGTGTTCTCACCGGTGCACTTCGTCTGGTTGAGGCCAGCATCGGTTTTCGTAGAGGGATAAAAGCAGTAGGAATGTGGTTCCTCCGGGAATGTTATAGCCTATTGTATAATACCTTTATGGGGACCGAGGTTCGCGC-TCTGCAAGGATGCTGGCGTAATGGTCATCAACGACCCGTCTTGAAACACGGACCAAGGAGTCGAACATTTGTGCGAGTGTTT-GGGTGTTAAACCCTCACGCGTAATGAAAGTGAACGGAGGTGAGAGCCCTTACGGGTGCATCATCGACCGATCCTGATGTTTTCGGATGGATTTGAGTAAGAGCATAACTGTTCGGACCCGAAAGATGGTGAACTATGCGTGG-ATAGGGTGAAGCCAGAGGAAACTCTGGTGGAGGCTCGCAGCGG-TTCTGACGTGCAAATCGA
>Beltraniella_pseudoportoricensis_CBS_145547
TTCTAACTCCC-AAACCCATGTGAACTTACCATT-GTTGCCTCGGCGGAGCCTACCCTGTAGCTACCCTGTAGGGTGGTTACCCTGTAGCGCCCCGCCGGTGGATTTTCAAACTCTTGTTATTTTTA--GTAATCTGAGAGTCTTATTTTAAA-TAAGTCAAAACTTTCAACAACGGATCTCTTGGTTCTGGCATCGATGAAGAACGCAGCGAAATGCGATACGTAATGTGAATTGCAGAATTCAGTGAATCATCGAATCTTTGAACGCACATTGCGCCCATTAGTATTCTAGTGGGCATGCCTGTTCGAGCGTCATTTCAACCCTTAAGCCTAGCTTAGTGTTGGGAATCTATGTGTGGCCCACGTTACCCTGTAGCGTGGTTACCCTGTAGTTCCTGAAAAACAACGGCGGATTTACAGTATCCTCTGAGCGTAGTAATTTTTT-ATCTCGCTTCTGTTTAGGTGCTGTAGGTTCTGCCGCTAAACCCCCAATTTTTCTTAACGGCGAGTGAAGCGGGAACAGCTCAAA-TTTGAAATCTGGCCTTCGGGTCCGAATTGTAATTTGCAGAGGATGCTTTTGGTTAGGTACTTTCCGAGTTCCCTGGAACGGGACGCCTTAGAGGGTGAGAGCCCCGTACGGTTGGATACCGAGCCTTTGTAAAGCTCCTTCGACGAGTCGAGTAGTTTGGGAATGCTGCTCTAAATGGGAGGTAAATTTCTTCTAAAGCTAAATACCGGCCAGAGACCGATAGCGCACAAGTAGAGTGATCGAAAGATGAAAAGCACTTTGAAAAGAGGGTTAAATAGCACGTGAAATTGTTGAAAGGGAAGCGTTTATGACCAGACTTTTTCCAGGCGGATCATCCGGTGTTCTCACCGGTGCACTTCGTCTGGTGGAGGCCAGCATCGGTTTTCGTAGAGGGATAAAAGCTTTAGGAATGTGGTTCCTCCGGGAATGTTATAGCCTATTGTATAATACCTTTATGGGGACCGAGGTTCGCGCATCTGCAAGGATGCTGGCGTAATGGTCATCAACGACCCGTCTTGAAACACGGACCAAGGAGTCGAACATTTGTGCAAGTGTTT-GGGTGTTAAACCCTCACGCGTAATGAAAGTGAACGGAGGTGAGAGCCCTTACGGGTGCATCATCGACCGATCCTGATGTTTTCGGATGGATTTGAGTAAGAGCATAACTGTTCGGACCCGAAAGATGGTGAACTATGCGTGG-ATAGGGTGAAGCCAGAGGAAACTCTGGTGGAGGCTCGCAGCGG-TTCTGACGTGCAAATCGA
>Beltraniella_ramosiphora_MFLUCC_17_2582
TTCTAACTCCC-AAACCCATGTGAACTTACCATT-GTTGCCTCGGCGGAGCCTACCCTGTAGCTACCCTGTAGGGTGGTTACCCTGTAGCGCCCCGCCGGTGGATTTTCAAACTCTTGTTATTTTTA--GTAATCTGAGCGTCTTATTTTAAA-TAAGTCAAAACTTTCAACAACGGATCTCTTGGTTCTGGCATCGATGAAGAACGCAGCGAAATGCGATAAGTAATGTGAATTGCAGAATTCAGTGAATCATCGAATCTTTGAACGCACATTGCGCCCATTAGTATTCTAGTGGGCATGCCTGTTCGAGCGTCATTTCAACCCTTAAGCCTAGCTTAGTGTTGGGAATCTATGTGTGGCCCAAGCTACCCTGTAGCGCGGTTACCCTGTAGTTCCTGAAAAACAACGGCGGATTTACAGTATCCTCTGAGCGTAGTAATTTTTT-ATCTCGCTTCTGTTTAGGTGCTGTAGGTTCTGCCGCTAAACCCCCAATT------------------AGCGGGAACAGCTCAAATTTTGAAATCTGGCCCTCGGGTCCGAATTGTAATTTGCAGAGGATGCTTTTGGTTAGGTACTTTCCGAGTTCCCTGGAACGGGACGCCTTAGAGGGTGAGAGCCCCGTACGGTTGGATACCGAGCCTTTGTAAAGCTCCTTCGACGAGTCGAGTAGTTTGGGAATGCTGCTCTAAATGGGAGGTAAATTTCTTCTAAAGCTAAATACCGGCCAGAGACCGATAGCGCACAAGTAGAGTGATCGAAAGATGAAAAGCACTTTGAAAAGAGGGTTAAATAGCACGTGAAATTGTTGAAAGGGAAGCGTTTATGACCAGACTTTTTCCAGGCGGATCATCCGGTGTTCTCACCGGTGCACTTCGTCTGGTTGAGGCCAGCATCGGTTTTCGTAGAGGGATAAAAGCTTTAGGAATGTGGTTCCTCCGGGAATGTTATAGCCTATTGTATAATACCTTTATGGGGACCGAGGTTCGCGC-TCTGCAAGGATGCTGGCGTAATGGTCATCAACGACCCGTCTTGAAACACGGACCAAGGAGTCGAACATTTGTGCGAGTGTTTTGGGTGTTAAACCCTCACGCGTAATGAAAGTGAACGGAGGTGAGAGCCCTTACGGGTGCATCATCGACCGATCCTGATGTTTTCGGATGGATTTGAGTAAGAGCATAACTGTTCGGACCCGAAAGATGGTGAACTATGCGTGG-ATAGGGTGAAGCCAGAGGAAACTCTGGTGGAGGCTCGCAGCGG-TTCTGACGTGCAAATCGA
>Beltraniella_thailandica_MFLUCC_16_0377
TTCTAACTCCC-AAACCCATGTGAACTTACCATT-GTTGCCTCGGCGGAGCCTACCCTGTAGCTACCCTGTAGGGTGGTTACCCTGTAGCGCCCCGCCGGTGGATTTTCAAACTCTTGTTATTTTTTA-GTAATCTGAGCGTCTTATTTTAAA-TAAGTCAAAACTTTCAACAACGGATCTCTTGGTTCTGGCATCGATGAAGAACGCAGCGAAATGCGATAAGTAATGTGAATTGCAGAATTCAGTGAATCATCGAATCTTTGAACGCACATTGCGCCCATTAGTATTCTAGTGGGCATGCCTGTTCGAGCGTCATTTCAACCCTTAAGCCTAGCTTAGTGTTGGGAATCTATGTGTGGCCCAAGCTACCCTGTAGCGTGGTTACCCTGTAGTTCCTGAAAAACAACGGCGGATTTGCAGTATCCTCTGAGCGTAGTAATCTTTT-ATCTCGCTTCTGTTTAGGTGCTGTAGGTTCTGCCGCTAAACCCCCAATTTTTTGTAACGGCGAGTGAAGCGGGAACAGCTCAAA-TTTGAAATCTGGCCCTCGGGTCCGAATTGTAATTTGCAGAGGATGCTTTTGGTTAGGTACTTTCCGAGTTCCCTGGAACGGGACGCCTTAGAGGGTGAGAGCCCCGTACGGTTGGATACCGAGCCTTTGTAAAGCTCCTTCGACGAGTCGAGTAGTTTGGGAATGCTGCTCTAAATGGGAGGTAAATTTCTTCTAAAGCTAAATACCGGCCAGAGACCGATAGCGCACAAGTAGAGTGATCGAAAGATGAAAAGCACTTTGAAAAGAGGGTTAAATAGCACGTGAAATTGTTGAAAGGGAAGCGTTTATGACCAGACTTTTTCCAGGCGGATCATCCGGTGTTCTCACCGGTGCACTTCGCCTGGTTGAGGCCAGCATCGGTTTTCGTAGAGGGATAAAAGCTTTAGGAATGTGGTTCCTCCGGGAATGTTATAGCCTATTGTATAATACCTTTACGGGGACCGAGGTTCGCGC-TCTGCAAGGATGCTGGCGTAATGGTCATCAACGACCCGTCTTGAAACACGGACCAAGGAGTCGAACATTTGTGCGAGTGTTT-GGGTGTTAAACCCTCACGCGTAATGAAAGTGAACGGAGGTGAGAGCCCTTACGGGTGCATCATCGACCGATCCTGATGTTTTCGGATGGATTTGAGTAAGAGCATAACTGTTCGGACCCGAAAGATGGTGAACTATGCGTGG-ATAGGGTGAAGCCAGAGGAAACTCTGGTGGAGGCTCGCAGCGG-TTCTGACGTGCAAATCGA
>Beltrania_pseudorhombica_CBS_138003
TTCTAAACTCCCAAACCCATGTGAACTTACCATT-GTTGCCTCGGCGGAGCCTACCCTGTAGCTACCCTATAAGGTGGTTACCCTGTAGCGCCCCGCCGGTGGATTTTCAAACTCTTGTTATTTATA--GTAATCTGAGAGTCTTATTTTAAA-TAAGTCAAAACTTTCAACAACGGATCTCTTGGTTCTGGCATCGATGAAGAACGCAGCGAAATGCGATAAGTAATGTGAATTGCAGAATTCAGTGAATCATCGAATCTTTGAACGCACATTGCGCCCATTAGTATTCTAGTGGGCATGCCTGTTCGAGCGTCATTTCAACCCTTAAGCCTAGCTTAGTGTTGGGAGTCTACGAGTGGGCCAGGCTACCCTGTAGCGTGGTTACCCTGTAGTTCCTGAAAATCAACGGCGGATTTACAGTATCCTCTGAGCGTAGTAATTTTTT-ATCTCGCTTCTGTTTAGGTGCTGTGACTTCGGCCGCTAAACCCCCAATTTTTTTTAACGGCGAGTGAAGCGGGAACAGCTCAAA-TTTGAAATCTGGCCTTCGGGTCCGAATTGTAATTTGCAGAGGATGCTTTTGGTTAGGTACTTTCCGAGTTCCCTGGAACGGGACGCCTTAGAGGGTGAGAGCCCCGTACGGTTGGATACCGAGCCTTTGTAAAGCTCCTTCGACGAGTCGAGTAGTTTGGGAATGCTGCTCTAAATGGGAGGTAAATTTCTTCTAAAGCTAAATACTGGCCAGAGACCGATAGCGCACAAGTAGAGTGATCGAAAGATGAAAAGCACTTTGAAAAGAGGGTTAAATAGCACGTGAAATTGTTGAAAGGGAAGCGTTTATGACCAGACTTTTTCCAGGCGAATCATCCGGTGTTCTCGCCGGTGCACTTCGTCTGGTTGAGGCCAGCATCGGTTTCCGTGGGGGGATAAAAGCGGTGGGAATGTGACTCCTCCGGGAGTGTTATAGCCCGCCGTATAATACCTCCATGGGGACCGAGGTTCGCGC-TCTGCAAGGATGCTGGCGTAATGGTCATCAACGACCCGTCTTGAAACACGGACCAAGGAGTCGAACATTTGTGCGAGTGTTT-GGGTGTTAAACCCTCACGCGTAATGAAAGTGAACGGAGGTGAGAGCCCTTACGGGTGCATCATCGACCGATCCTGATGTTTTCGGATGGATTTGAGTAAGAGCATAACTGTTCGGACCCGAAAGATGGTGAACTATGCGTGG-ATAGGGTGAAGCCAGAGGAAACTCTGGTGGAGGCTCGCAGCGG-TTCTGACGTGCAAATCGA
>Beltrania_querna_CBS_126097
TTCTAAACTCCCAAACCCATGTGAACTTACCATT-GTTGCCTCGGCGGAGCCTACCCTGTAGCTACCCTATAAGGTGGCTACCCTGTAGTGCCCCGCCGGTGGATTTTCAAACTCTTGTTATTTATA--GTAATCTGAGCGTCTTATTCTAAA-TAAGTCAAAACTTTCAACAACGGATCTCTTGGTTCTGGCATCGATGAAGAACGCAGCGAAATGCGATACGTAATGTGAATTGCAGAATTCAGTGAATCATCGAATCTTTGAACGCACATTGCGCCCATTAGTACTCTAGTGGGCATGCCTGTTCGAGCGTCATTTCAACCCTTAAGCCTAGCTTAGTGTTGGGAGTCTACGTGTGGGCCACGCTACCCTGTAGTGTGGTTACCCTGTAGTTCCTGAAAATCAACGGCGGATTTACAGTATCCTCTGAGCGTAGTAATTTTTT-ATCTCGCTTTTGTT-AGGTGCTGTGACTCTCGCCGCTAAACCCCCAATTTTTTTTAACGGCGAGTGAAGCGGGAACAGCTCAAA-TTTGAAATCTGGCCTTCGGGTCCGAATTGTAATTTGCAGAGGATGCTTTTGGTTAGGTACTTTCCGAGTTCCCTGGAACGGGACGCCTTAGAGGGTGAGAGCCCCGTACGGTTGGATACCGAGCCTTTGTAAAGCTCCTTCGACGAGTCGAGTAGTTTGGGAATGCTGCTCTAAATGGGAGGTAAATTTCTTCTAAAGCTAAATATTGGCCAGAGACCGATAGCGCACAAGTAGAGTGATCGAAAGATGAAAAGCACTTTGAAAAGAGGGTTAAATAGCACGTGAAATTGTTGAAAGGGAAGCGTTTATGACCAGACTTTTTCCAGGCGAATCATCCGGTGTTCTCGCCGGTGCACTTCGTCTGGTTGAGGCCAGCATCGGTTTCCGTGGGGGGATAAAAGCGGTGGGAATGTGACTCCTCCGGGAGTGTTATAGCCCGCCGTATAATACCTCCATGGGGACCGAGGTTCGCGCATCTGCAAGGATGCTGGCGTAATGGTCATCAACGACCCGTCTTGAAACACGGACCAAGGAGTCGAACATTTGTGCAAGTGTTT-GGGTGTTAAACCCTCACGCGTAATGAAAGTGAACGGAGGTGAGAACCCTTACGGGTGCATCATCGACCGATCCTGATGTTTTCGGATGGATTTGAGTAAGAGCATAACTGTTCGGACCCGAAAGATGGTGAACTATGCGTGG-ATAGGGTGAAGCCAGAGGAAACTCTGGTGGAGGCTCGCAGCGG-TTCTGACGTGCAAATCGA
>Beltraniella_endiandrae_CBS_137976
TTCTAACTCCC-AAACCCATGTGAACTTACCATT-GTTGCCTCGGCGGAGCCTACCCTGTAGCTACCCTGTAGGGTGGTTACCCTGTAGTGCCCCGCCGGCGGATTTTCAAACTCTTGTTATTTTAT--GTAATCTGAGCGTCTTATTTTAAA-TAAGTCAAAACTTTCAACAACGGATCTCTTGGTTCTGGCATCGATGAAGAACGCAGCGAAATGCGATAAGTAATGTGAATTGCAGAATTCAGTGAATCATCGAATCTTTGAACGCACATTGCGCCCATTAGTATTCTAGTGGGCATGCCTGTTCGAGCGTCATTTCAACCCTTAAGCCTAGCTTAGTGTTGGGAGTCTATGTGTGGCCCAAGCTACCCTGTAGCGTGGTTACCCTGTAGCTCCTGAAAATCAACGGCGGATTTACAGTATCCTCTGAGCGTAGTAATTTTTTTATCTCGCTTCTGTTTAGGTGCTGTAGGTTCTGCCGCTAAACCCCCAATTTTTTTT-------------------------------------------------------------------------------------------------------------------------------------------------------------------------------------------------------------------------------------------------------------------------------------------------------------------------------------------------------------------GGCGGATCATCCGGTGTTCTCACCGGTGCACTTCGTCTGGTTGAGGCCAGCATCGGTTTTCGTAGAGGGATAAAAGCAGTAGGAATGTGGTTCCTCCGGGAATGTTATAGCCTATTGTATAATACCTCTATGGGGACCGAGGTTCGCGC-TCTGCAAGGATGCTGGCGTAATGGTCATCAACGACCCGTCTTGAAACACGGACCAAGGAGTCGAACATTTGTGCGAGTGTTT-GGGTGTTAAACCCTCACGCGTAATGAAAGTGAACGGAGGTGAGAGCCCTTACGGGTGCATCATCGACCGATCCTGATGTTTTCGGATGGATTTGAGTAAGAGCATAACTGTTCGGACCCGAAAGATGGTGAACTATGCGTGG-ATAGGGTGAAGCCAGAGGAAACTCTGGTGGAGGCTCGCAGCGG-TTCTGACGTGCAAATCGA
>Beltraniella_fertilis__MRC_3BEL
TT-TAACTCCC-AAACCCATGTGAACTTACCATT-GTTGCCTCGGCGGAGCCTACCCTGTAGCTACCCTGTAGGGTGGTTACCCTGTAGCGCCCCGCCGGTGGATTTTCAAACTCTTGTTATTTTTA--GTAATCTGAGAGTCTTATTTTAAA-TAAGTCAAAACTTTCAACAACGGATCTCTTGGTTCTGGCATCGATGAAGAACGCAGCGAAATGCGATAAGTAATGTGAATTGCAGAATTCAGTGAATCATCGAATCTTTGAACGCACATTGCGCCCATTAGTATTCTAGTGGGCATGCCTGTTCGAGCGTCATTTCAACCCTTAAGCCTAGCTTAGTGTTGGGAATCTATGTGTGGCCCACGTTACCCTGTAGCGTGGTTACCCTGTAGTTCCTGAAAATCAACGGCGGATTTATAGTATCCTCTGAGCGTAGTAATTTTTT-ATCTCGCTTCTGTTTAGGTGCTGTAGATTCTGCCGCTAAACCCCCAATTTTTTGTAACGGCGAGTGAAGCGGGAACAGCTCAAA-TTTGAAATCTGGCCTTCGGGTCCGAATTGTAATTTGCAGAGGATGCTTTTGGTTAGGTACTTTCCGAGTTCCCTGGAACGGGACGCCTTAGAGGGTGAGAGCCCCGTACGGTTGGATACCGAGCCTTTGTAAAGCTCCTTCGACGAGTCGAGTAGTTTGGGAATGCTGCTCTAAATGGGAGGTAAATTTCTTCTAAAGCTAAATACCGGCCAGAGACCGATAGCGCACAAGTAGAGTGATCGAAAGATGAAAAGCACTTTGAAAAGAGGGTTAAATAGCACGTGAAATTGTTGAAAGGGAAGCGTTTATGACCAGACTTTTTCCAGGCGGATCATCCGGTGTTCTCACCGGTGCACTTCGTCTGGTTGAGGCCAGCATCGGTTTTCGTAGAGGGATAAAAGCAGTAGGAATGTGATTCCCCCGGGAATGTTATAGCCTATTGTATAATACCTTTATGGGGACCGAGGTTCGCGC-TCTGCAAGGATGCTGGCGTAATGGTCATCAACGACCCGTCTTGAAACACGGACCAAGGAGTCGAACATTTGTGCAAGTGTTT-GGGTGTTAAACCCTCACGCGTAATGAAAGTGAACGGAGGTGAGAGCCCTTACGGGTGCATCATCGACCGATCCTGATGTTTTCGGATGGATTTGAGTAAGAGCATAACTGTTCGGACCCGAAAGATGGTGAACTATGCGTGG-ATAGGGTGAAGCCAGAGGAAACTCTGGTGGAGGCTCGCAGCGG-TTCTGACGTGCAAATCGA
>Beltraniella_pandanicola_MFLUCC_18_0121
TT-TAACTCCC-AAACCCATGTGAACTTACCATT-GTTGCCTCGGCGGAGCCTACCCTGTAGCTACCCTGTAGGGTGGTTACCCTGTAGCGCCCCGCCGGTGGATTTTCAAACTCTTGTTATTTTTA--GTAATCTGAGAGTCTTATTTTAAA-TAAGTCAAAACTTTCAACAACGGATCTCTTGGTTCTGGCATCGATGAAAAACGCAGCGAAATGCGATAAGTAATGTGAATTGCAAAATTCAGTGAATCATCAAATCTTTGAACGCACATTGCGCCCATTAGTATTCTAGGGGGCATGCCTGTTCAAGCGTCTTTTCAACCCTTAAGCCTAGCTTAGGGTTGGAAATCTATGTGTGGCCCACGTTACCCTGTAGCGGGGTTACCCTGTAGTTCCTGAAAATCAACGGCGGATTTATAGTATCCTCTGAGCGTAGTAATTTTTT-ATCTCCCTTCTGTTTAGGGGCTGTAAATTCTGCCGCTAAACCCCCAATTTTTTGTAACGGCGAGTGAAGCGGGAACAGCTCAAA-TTTGAAATCTGGCCTTCGGGTCCGAATTGTAATTTGCAGAGGATGCTTTTGGTTAGGTACTTTCCGAGTTCCCTGGAACGGGACGCCTTAGAGGGTGAGAGCCCCGTACGGTTGGATACCGAGCCTTTGTAAAGCTCCTTCGACGAGTCGAGTAGTTTGGGAATGCTGCTCTAAATGGGAGGTAAATTTCTTCTAAAGCTAAATACCGGCCAGAGACCGATAGCGCACAAGTAGAGTGATCGAAAGATGAAAAGCACTTTGAAAAGAGGGTTAAATAGCACGTGAAATTGTTGAAAGGGAAGCGTTTATGACCAGACTTTTTCCAGGCGGATCATCCGGTGTTCTCACCGGTGCACTTCGTCTGGTTGAGGCCAGCATCGGTTTTCGTAGAGGGATAAAAGCAGTAGGAATGTGATTCCTCCGGGAATGTTATAGCCTATTGTATAATACCTTTATGGGGACCGAGGTTCGCGC-TCTGCAAGGATGCTGGCGTAATGGTCATCAACGACCCGTCTTGAAACACGGACCAAGGAGTCGAACATTTGTGCGAGTGTTT-GGGTGTTAAACCCTCACGCGTAATGAAAGTGAACGGAGGTGAGAGCCCTTACGGGTGCATCATCGACCGATCCTGATGTTTTCGGATGGATTTGAGTAAGAGCATAACTGTTCGGACCCGAAAGATGGTGAACTATGCGTGG-ATAGGGTGAAGCCAGAGGAAACTCTGGTGGAGGCTCGCAGCGG-TTCTGACGTGCAAATCGA
>Beltraniella_jiangxiensis_CGMCC_3_23486
TT-TAACTCCC-AAACCCATGTGAACTTACCATT-GTTGCCTCGGCGGAGCCTACCCTGTAGCTACCCTGTAGGGTGGTTACCCTGTAGCGCCCCGCCGGTGGATTTTCAAACTCTTGTTATTTTTA--GTAATCTGAGCGTCTTATTTTAAA-TAAGTCAAAACTTTCAACAACGGATCTCTTGGTTCTGGCATCGATGAAGAACGCAGCGAAATGCGATAAGTAATGTGAATTGCAGAATTCAGTGAATCATCGAATCTTTGAACGCACATTGCGCCCATTAGTATTCTAGTGGGCATGCCTGTTCGAGCGTCATTTCAACCCTTAAGCCTAGCTTAGTGTTGGGAATCTATGTGTGGCCCACGTTACCCTGTAGCGTGGTTACCCTGTAGTTCCTGAAAATCAACGGCGGATTTATAGTATCCTCTGAGCGTAGTAATTTTTT-ATCTCGCTTCTGTTTAGGTGCTGTAGATTCTGCCGCTAAACCCCCAATTTTTTGT-ACGGCGAGTGAAGCGGGAACAGCTCAAA-TTTGAAATCTGGCCTTCGGGTCCGAATTGTAATTTGCAGAGGATGCTTTTGGTTAGGTACTTTCCGAGTTCCCTGGAACGGGACGCCTTAGAGGGTGAGAGCCCCGTACGGTTGGATACCGAGCCTTTGTAAAGCTCCTTCGACGAGTCGAGTAGTTTGGGAATGCTGCTCTAAATGGGAGGTAAATTTCTTCTAAAGCTAAATACCGGCCAGAGACCGATAGCGCACAAGTAGAGTGATCGAAAGATGAAAAGCACTTTGAAAAGAGGGTTAAATAGCACGTGAAATTGTTGAAAGGGAAGCGTTTATGACCAGACTTTTTCCAGGCGGATCATCCGGTGTTCTCACCGGTGCACTTCGTCTGGTTGAGGCCAGCATCGGTTTTCGTAGAGGGATAAAAGCAGTAGGAATGTGGTTCCTCCGGGAATGTTATAGCCTATTGTATAATACCTTTACGGGGACCGAGGTTCGCGC-TCTGCAAGGATGCTGGCGTAATGGTCATCAACGACCCGTCTTGAAACACGGACCAAGGAGTCGAACATTTGTGCGAGTGTTT-GGGTGTTAAACCCTCACGCGTAATGAAAGTGAACGGAGGTGAGAGCCCTTACGGGTGCATCATCGACCGATCCTGAAGTTTTCGGATGGATTTGAGTAAGAGCATAACTGTTCGGACCCGAAAGATGGTGAACTATGCGTGG-ATAGGGTGAAGCCAGAGGAAACTCTGGTGGAGGCTCGCAGCGG-TTCTGACGTGCAAATCGA
>Beltraniella_xinglongensis_SAUCC737701
TTCTAACTCCC-AAACCCATGTGAACTTACCACT-GTTGCCTCGGCGGAGCCTACCCTGTAGCTACCCTGTAGGGTGGTTACCCTGTAGCGCCCCGCCGGTGGATTTTCAAACTCTTGTTATTTTTT-AGTAATCTGAGCGTCTTATTTT-AAATAAGTCAAAACTTTCAACAACGGATCTCTTGGTTCTGGCATCGATGAAGAACGCAGCGAAATGCGATAAGTAATGTGAATTGCAGAATTCAGTGAATCATCGAATCTTTGAACGCACATTGCGCCCATTAGTATTCTAGTGGGCATGCCTGTTCGAGCGTCATTTCAACCCTTAAGCCTAGCTTAGTGTTGGGAGACTATGTGTGGGCCAAGCTACCCTGTAGCGTGGTTACCCTGTAGCTCCTGAAAATTAACGGCGGATTTGCAGTATCCTCTGAGCGTAGTAATCTTTT-ATCTCGCTTCTGTTTAGGTGCTGTAGGCCCTGCCGCTAAACCCCCAATTTTTAAT--------------------------------------------------------------------------------------------------------------------------------------------------------------------------------------------------------------------------------------------------------------------GTAGAGTGATCGAAAGATGAAAAGCACTTTGAAAAGAGGGTTAAATAGCACGTGAAATTGTTGAAAGGGAAGCGTTTATGACCAGACTTTTTCCAGGCGGATCATCCGGTGTTCTCACCGGTGCACTTCGCCTGGTTAAGGCCAGCATCGGTTTTCGTAGAGGGATAAAAGCTTTAGGAATGTGGTTCCTCCGGGAATGTTATAGCCTATTGTATAATACCTTTATGGGGACCGAGGTTCGCGC-TCTGCAAGGATGCTGGCGTAATGGTCATCAACGACCCGTCTTGAAACACGGACCAAGGAGTCGAACATTTGTGCGAGTGTTT-GGGTGTTAAACCCTCACGCGTAATGAAAGTGAACGGAGGTGAGAGCCCTTACGGGTGCATCATCGACCGATCCTGATGTTTTCGGATGGATTTGAGTAAGAGCATAACTGTTCGGACCCGAAAGATGGTGAACTATGCGTGG-ATAGGGTGAAGCCAGAGGAAACTCTGGTGGAGGCTCGCAGCGG-TTCTGACGTGCAAATCGA
>Beltraniella_xinglongensis_SAUCC737702
TTCTAACTCCC-AAACCCATGTGAACTTACCACT-GTTGCCTCGGCGGAGCCTACCCTGTAGCTACCCTGTAGGGTGGTTACCCTGTAGCGCCCCGCCGGTGGATTTTCAAACTCTTGTTATTTTTT-AGTAATCTGAGCGTCTTATTTT-AAATAAGTCAAAACTTTCAACAACGGATCTCTTGGTTCTGGCATCGATGAAGAACGCAGCGAAATGCGATAAGTAATGTGAATTGCAGAATTCAGTGAATCATCGAATCTTTGAACGCACATTGCGCCCATTAGTATTCTAGTGGGCATGCCTGTTCGAGCGTCATTTCAACCCTTAAGCCTAGCTTAGTGTTGGGAGACTATGTGTGGGCCAAGCTACCCTGTAGCGTGGTTACCCTGTAGCTCCTGAAAATTAACGGCGGATTTGCAGTATCCTCTGAGCGTAGTAATCTTTT-ATCTCGCTTCTGTTTAGGTGCTGTAGGCCCTGCCGCTAAACCCCCAATTTTTAAT--------------------------------------------------------------------------------------------------------------------------------------------------------------------------------------------------------------------------------------------------------------------GTAGAGTGATCGAAAGATGAAAAGCACTTTGAAAAGAGGGTTAAATAGCACGTGAAATTGTTGAAAGGGAAGCGTTTATGACCAGACTTTTTCCAGGCGGATCATCCGGTGTTCTCACCGGTGCACTTCGCCTGGTTAAGGCCAGCATCGGTTTTCGTAGAGGGATAAAAGCTTTAGGAATGTGGTTCCTCCGGGAATGTTATAGCCTATTGTATAATACCTTTATGGGGACCGAGGTTCGCGC-TCTGCAAGGATGCTGGCGTAATGGTCATCAACGACCCGTCTTGAAACACGGACCAAGGAGTCGAACATTTGTGCGAGTGTTT-GGGTGTTAAACCCTCACGCGTAATGAAAGTGAACGGAGGTGAGAGCCCTTACGGGTGCATCATCGACCGATCCTGATGTTTTCGGATGGATTTGAGTAAGAGCATAACTGTTCGGACCCGAAAGATGGTGAACTATGCGTGG-ATAGGGTGAAGCCAGAGGAAACTCTGGTGGAGGCTCGCAGCGG-TTCTGACGTGCAAATCGA
